# Supplementary material for: Diaqua­bis(2-bromo­benzoato-κO)bis­(N,N-diethyl­nicotinamide-κN 1)nickel(II)
Source: Acta Crystallogr Sect E Struct Rep Online. 2009 Jun 13;65(Pt 7):m766–7. doi: 10.1107/S1600536809021795 (PMC2969431; doi:10.1107/S1600536809021795)
Supplement: Supplementary file 2 [file e-65-0m766-Isup2.hkl]

#
# h,k,l, Fc-squared, Fo-squared, sigma(Fo-squared) and status flag
#
data_I
_shelx_title ' el26 in P 21/n'
_shelx_refln_list_code          4
_shelx_F_calc_maximum      226.47
_exptl_crystal_F_000       867.84
_reflns_d_resolution_high  0.7468
 
loop_
 _symmetry_equiv_pos_as_xyz
 'x, y, z'
 '-x+1/2, y+1/2, -z+1/2'
 '-x, -y, -z'
 'x-1/2, -y-1/2, z-1/2'
 
_cell_length_a    12.8506
_cell_length_b    10.3448
_cell_length_c    14.9418
_cell_angle_alpha  90.000
_cell_angle_beta  114.004
_cell_angle_gamma  90.000
 
_shelx_F_squared_multiplier     1.000
 
loop_
 _refln_index_h
 _refln_index_k
 _refln_index_l
 _refln_F_squared_calc
 _refln_F_squared_meas
 _refln_F_squared_sigma
 _refln_observed_status
   2   0   0      195.47      260.85     13.67 o
   4   0   0      221.30      223.54     14.99 o
   6   0   0     8771.64     8511.29    221.52 o
   8   0   0     1292.33     1428.64     48.07 o
  10   0   0     1844.37     1836.83     61.87 o
  12   0   0     1205.19     1198.08     49.79 o
  14   0   0      229.04      275.47     34.88 o
   1   1   0      883.49     1079.81     28.33 o
   2   1   0     3055.92     3174.00     70.33 o
   3   1   0     7118.44     7032.94    153.98 o
   4   1   0     4856.81     4779.28    106.69 o
   5   1   0      801.45      891.49     23.16 o
   6   1   0       10.39        9.37      7.65 o
   7   1   0     4447.03     4313.91     83.12 o
   8   1   0       73.59       54.13     10.56 o
   9   1   0     7442.69     7494.99    141.48 o
  10   1   0     5276.28     5339.13    103.89 o
  11   1   0     1674.95     1712.88     42.27 o
  12   1   0     3015.70     3135.36     67.63 o
  13   1   0      197.65      238.98     24.78 o
  14   1   0       87.18      114.14     23.88 o
  15   1   0      239.06      277.85     29.67 o
   0   2   0     5089.37     5195.58    160.58 o
   1   2   0    22837.84    22863.80    557.80 o
   2   2   0    28643.78    29848.78    727.68 o
   3   2   0       58.52      105.79      5.72 o
   4   2   0     8514.33     8675.55    172.08 o
   5   2   0       69.82       57.30      9.38 o
   6   2   0      186.15      135.14      9.08 o
   7   2   0     9751.89     9582.46    176.50 o
   8   2   0     1717.82     1693.98     38.39 o
   9   2   0     2509.20     2492.25     53.17 o
  10   2   0     1124.87     1125.91     31.79 o
  11   2   0      265.46      317.00     31.40 o
  12   2   0      335.41      356.80     26.15 o
  13   2   0      683.99      673.30     43.38 o
  14   2   0      122.08      148.03     24.78 o
  15   2   0      264.03      322.38     34.87 o
   1   3   0     2604.59     2521.78     47.64 o
   2   3   0     5496.65     5553.49    139.09 o
   3   3   0      296.00      320.77     19.07 o
   4   3   0      334.71      384.79     27.52 o
   5   3   0     8810.50     8587.10    157.52 o
   6   3   0      758.68      799.09     21.34 o
   7   3   0       39.35       63.21      9.18 o
   8   3   0      142.12      156.96     12.97 o
   9   3   0      596.58      592.02     21.37 o
  10   3   0     2455.12     2362.01     64.93 o
  11   3   0     5147.32     5362.14    146.75 o
  12   3   0       58.54       41.62     23.11 o
  13   3   0      204.14      221.06     26.02 o
  14   3   0       53.79       82.46     23.91 o
  15   3   0        3.26       46.80     26.49 o
   0   4   0     4858.63     5109.56    113.78 o
   1   4   0       24.96       53.57      4.61 o
   2   4   0     9546.15     9402.57    205.96 o
   3   4   0     4829.39     5172.24    116.26 o
   4   4   0     9875.46     9882.16    217.44 o
   5   4   0     2717.27     2792.96     67.56 o
   6   4   0       28.62       43.46      7.41 o
   7   4   0     2230.06     2229.01     58.48 o
   8   4   0     6157.46     5967.81    137.92 o
   9   4   0      241.49      272.56     20.91 o
  10   4   0      234.26      236.46     24.24 o
  11   4   0       16.35       21.34     18.15 o
  12   4   0      171.26      158.45     22.93 o
  13   4   0       68.07       74.50     22.16 o
  14   4   0     1113.64     1170.21     55.00 o
  15   4   0      220.30      236.38     37.57 o
   1   5   0      997.83      934.31     18.93 o
   2   5   0    11870.97    12244.21    245.80 o
   3   5   0      188.59      187.60     21.82 o
   4   5   0     5805.40     5492.25    124.81 o
   5   5   0      649.38      572.09     23.11 o
   6   5   0      505.89      475.86     21.91 o
   7   5   0       40.48       26.44     13.39 o
   8   5   0     2093.33     1958.21     55.15 o
   9   5   0        0.21       29.65     16.05 o
  10   5   0      155.03      212.46     27.91 o
  11   5   0     2305.79     2161.47     72.71 o
  12   5   0     1932.93     1945.65     69.63 o
  13   5   0      638.04      625.43     35.48 o
  14   5   0       17.11       24.39     23.68 o
   0   6   0     6216.55     6105.86    136.69 o
   1   6   0     4024.83     4171.23     79.05 o
   2   6   0       36.50       39.03      8.64 o
   3   6   0      343.48      401.84     18.65 o
   4   6   0     1506.09     1489.70     42.17 o
   5   6   0      900.92      903.90     32.03 o
   6   6   0     3402.07     3223.43     80.09 o
   7   6   0     4670.81     4369.12    105.41 o
   8   6   0       94.70       68.71     16.77 o
   9   6   0     1912.38     1809.79     71.83 o
  10   6   0     2071.28     1899.92     97.11 o
  11   6   0      205.77      266.02     47.00 o
  12   6   0      760.61      656.10     50.01 o
  13   6   0      405.56      366.44     30.81 o
  14   6   0       10.30       44.55     32.19 o
   1   7   0        3.61        8.27      8.18 o
   2   7   0      191.59      190.40     13.80 o
   3   7   0     7699.62     7583.95    170.87 o
   4   7   0      195.18      191.33     16.49 o
   5   7   0     4052.07     3813.94     92.70 o
   6   7   0      856.54      754.86     31.12 o
   7   7   0      364.66      352.93     22.80 o
   8   7   0        8.04        5.27     15.48 o
   9   7   0     3115.15     2836.73     86.60 o
  10   7   0       36.61       17.73     18.48 o
  11   7   0      108.61      142.26     23.03 o
  12   7   0       35.42       26.62     21.97 o
  13   7   0     1057.16      957.60     63.05 o
   0   8   0     6941.55     7286.35    164.34 o
   1   8   0      527.26      579.70     22.43 o
   2   8   0        6.91        2.13     12.12 o
   3   8   0      590.88      579.53     22.93 o
   4   8   0      115.25      109.42     16.68 o
   5   8   0      598.26      548.87     33.71 o
   6   8   0     4841.56     4484.68    108.45 o
   7   8   0     2732.38     2543.74     68.88 o
   8   8   0       21.42       19.70     20.42 o
   9   8   0      883.16      849.44     36.92 o
  10   8   0      351.61      311.50     26.33 o
  11   8   0       11.08       -0.70     20.47 o
  12   8   0      746.17      701.95     43.14 o
   1   9   0      627.67      646.23     25.07 o
   2   9   0     1639.95     1645.48     42.88 o
   3   9   0      238.86      218.17     17.51 o
   4   9   0     1505.97     1535.83     41.67 o
   5   9   0      653.50      660.40     37.85 o
   6   9   0      137.68      164.37     25.39 o
   7   9   0      232.19      214.57     21.95 o
   8   9   0       12.86       40.89     19.34 o
   9   9   0      148.60      136.37     22.52 o
  10   9   0      607.27      661.29     56.02 o
  11   9   0      455.69      469.91     42.84 o
   0  10   0     1551.46     1616.21     97.63 o
   1  10   0      218.20      227.14     28.82 o
   2  10   0     2272.67     2335.20     63.43 o
   3  10   0      154.28      162.18     17.61 o
   4  10   0      567.38      539.58     25.01 o
   5  10   0      140.42      156.34     18.27 o
   6  10   0      148.57      175.95     19.19 o
   7  10   0       93.59       68.91     33.34 o
   8  10   0     1813.79     1713.15     86.56 o
   9  10   0        1.11       16.42     21.53 o
  10  10   0       83.55       90.89     24.35 o
   1  11   0      290.33      333.58     38.93 o
   2  11   0        4.27       16.09     35.39 o
   3  11   0       16.67        6.78     21.55 o
   4  11   0      368.88      351.00     22.77 o
   5  11   0      885.66      885.04     39.14 o
   6  11   0        5.31       -1.92     17.15 o
   7  11   0      208.41      199.89     21.93 o
   8  11   0       14.72       30.83     25.69 o
   9  11   0      122.65      125.90     26.52 o
   0  12   0      195.65      212.56     50.21 o
   1  12   0     2118.32     1945.47    183.27 o
   2  12   0      350.96      376.88     33.09 o
   3  12   0       43.45        9.96     23.84 o
   4  12   0      445.01      422.00     42.13 o
   5  12   0        4.61       -5.07     22.59 o
   6  12   0        1.06        4.44     23.82 o
   7  12   0      665.23      687.05     36.74 o
   1  13   0      385.00      384.80     44.14 o
   2  13   0      264.33      362.96     43.60 o
   3  13   0      394.52      451.24     37.33 o
   4  13   0      512.86      444.13     39.46 o
   5  13   0       11.10      -13.35     30.10 o
 -15   0   1     2092.87     2369.92    140.59 o
 -13   0   1      989.43      974.88     46.61 o
 -11   0   1     1169.75     1292.60     50.29 o
  -9   0   1    13378.77    13605.17    352.42 o
  -7   0   1      156.18      202.02     19.52 o
  -5   0   1     1366.94     1368.42     49.54 o
  -3   0   1     7587.55     7628.65    302.10 o
  -1   0   1     4000.49     4425.43    136.77 o
   1   0   1    24686.03    26680.23    616.39 o
   3   0   1     6041.95     6040.58    156.61 o
   5   0   1     8882.14     8835.47    228.79 o
   7   0   1     3464.92     3363.32     94.06 o
   9   0   1     6828.88     6864.29    184.22 o
  11   0   1      491.72      501.14     30.90 o
  13   0   1     2047.15     2133.18     74.58 o
  15   0   1      116.23      164.58     56.35 o
 -15   1   1      254.93      308.76     30.00 o
 -14   1   1      181.23      247.26     26.29 o
 -13   1   1      377.38      416.51     22.08 o
 -12   1   1      228.78      234.67     18.07 o
 -11   1   1       43.53       39.94     13.47 o
 -10   1   1       34.09       44.72     12.58 o
  -9   1   1      200.27      189.42     14.76 o
  -8   1   1      679.61      746.39     27.71 o
  -7   1   1     3063.69     2962.89     71.08 o
  -6   1   1     5964.55     5865.69    131.62 o
  -5   1   1     2917.18     2792.08     64.93 o
  -4   1   1     9592.54    10085.49    220.26 o
  -3   1   1     7409.53     7970.69    173.98 o
  -2   1   1     3174.92     3518.72     77.67 o
  -1   1   1     7440.08     7249.87    121.98 o
   0   1   1    18652.35    19621.70    361.31 o
   1   1   1     4331.30     4220.75     84.58 o
   2   1   1     3240.83     3341.29     67.43 o
   3   1   1    10123.63    10325.86    187.08 o
   4   1   1     9284.95     9276.61    169.05 o
   5   1   1     2605.87     2844.10     55.47 o
   6   1   1    11016.36    11085.37    202.79 o
   7   1   1     5650.68     5581.58    105.74 o
   8   1   1      877.07      930.67     26.49 o
   9   1   1      714.43      682.80     22.81 o
  10   1   1     3560.69     3542.10     72.98 o
  11   1   1       18.20       28.19     13.77 o
  12   1   1      694.09      701.05     26.94 o
  13   1   1      555.00      632.14     35.01 o
  14   1   1       24.01       60.93     26.45 o
  15   1   1      163.44      163.47     33.00 o
 -15   2   1      421.13      505.68     35.90 o
 -14   2   1      103.89      107.58     23.91 o
 -13   2   1      270.42      317.27     26.49 o
 -12   2   1     1736.07     1827.91     73.04 o
 -11   2   1     2295.04     2386.16     53.43 o
 -10   2   1     1482.60     1525.15     37.88 o
  -9   2   1      592.48      632.93     21.69 o
  -8   2   1     2917.11     2838.07     69.85 o
  -7   2   1      415.24      420.22     18.62 o
  -6   2   1      113.91       71.52     10.87 o
  -5   2   1     6900.09     7256.80    160.34 o
  -4   2   1    22949.38    24492.99    529.21 o
  -3   2   1      717.89      706.41     27.77 o
  -2   2   1     7081.70     7074.18    131.36 o
  -1   2   1     9042.18     9137.24    154.36 o
   0   2   1     9374.88     9433.98    172.86 o
   1   2   1    12425.74    12779.75    276.63 o
   2   2   1     6483.46     6429.58    141.38 o
   3   2   1     4662.87     4542.74     84.38 o
   4   2   1     6066.66     5948.35    109.76 o
   5   2   1     2995.18     2833.58     55.62 o
   6   2   1     1544.17     1466.38     32.67 o
   7   2   1      121.95      108.97     10.69 o
   8   2   1        1.50       -9.81      9.81 o
   9   2   1        7.01       10.09     11.47 o
  10   2   1      851.84      855.66     27.92 o
  11   2   1     1688.38     1656.80     52.07 o
  12   2   1     1126.26     1191.02     44.81 o
  13   2   1      274.22      274.31     26.66 o
  14   2   1      655.98      738.66     38.76 o
  15   2   1        5.99       19.78     25.44 o
 -15   3   1       44.09       44.98     25.02 o
 -14   3   1     1527.73     1721.09     58.54 o
 -13   3   1       63.16       61.06     21.06 o
 -12   3   1      696.95      689.40     33.56 o
 -11   3   1        6.68        9.97     17.07 o
 -10   3   1       92.30      108.66     17.93 o
  -9   3   1        2.58      -10.00     10.00 o
  -8   3   1      916.73      837.33     25.86 o
  -7   3   1      895.82      947.58     29.91 o
  -6   3   1      861.38      812.73     25.78 o
  -5   3   1     3620.55     3663.72     77.13 o
  -4   3   1    10519.94     9841.62    233.08 o
  -3   3   1       21.68       18.16      6.69 o
  -2   3   1    12756.56    12899.21    259.55 o
  -1   3   1     3328.00     3331.32     63.42 o
   0   3   1     4235.21     4257.62     77.10 o
   1   3   1      271.89      240.61     12.45 o
   2   3   1    15417.07    15116.86    328.32 o
   3   3   1    10147.68    10381.14    227.54 o
   4   3   1     8103.98     8364.52    154.31 o
   5   3   1       18.43       27.52      8.28 o
   6   3   1     1455.23     1576.86     38.68 o
   7   3   1     2348.02     2160.84     50.76 o
   8   3   1     8945.95     8770.60    178.41 o
   9   3   1       44.62       36.36     16.05 o
  10   3   1        6.70        3.75     16.44 o
  11   3   1        3.19      -16.68     17.32 o
  12   3   1     1606.31     1662.08     54.84 o
  13   3   1      482.70      520.67     32.74 o
  14   3   1     2096.14     2160.57     78.75 o
 -15   4   1       82.14      135.03     29.15 o
 -14   4   1       73.12       87.41     35.27 o
 -13   4   1      153.45      157.97     23.95 o
 -12   4   1       16.26        5.44     19.24 o
 -11   4   1     6349.79     6168.67    166.45 o
 -10   4   1      183.60      152.39     20.05 o
  -9   4   1      261.06      221.77     19.52 o
  -8   4   1      323.58      297.31     19.41 o
  -7   4   1     4401.95     4372.59     84.84 o
  -6   4   1      830.93      871.72     28.43 o
  -5   4   1     8363.33     8018.04    179.29 o
  -4   4   1        9.56       19.33      9.52 o
  -3   4   1      102.49       71.89      7.77 o
  -2   4   1    17748.45    17784.27    425.67 o
  -1   4   1     4923.07     4750.81     85.08 o
   0   4   1     2026.68     2093.91     37.12 o
   1   4   1     1803.64     1824.67     39.72 o
   2   4   1      140.71      195.46     11.44 o
   3   4   1       71.59      105.79     10.46 o
   4   4   1      477.93      394.09     17.47 o
   5   4   1    16350.10    15491.67    338.90 o
   6   4   1       96.67       56.97     12.91 o
   7   4   1      263.86      275.30     18.83 o
   8   4   1      277.83      257.04     21.38 o
   9   4   1      497.01      443.55     24.89 o
  10   4   1        9.18       -0.77     16.45 o
  11   4   1     2383.68     2259.97     65.64 o
  12   4   1      451.70      441.94     30.04 o
  13   4   1       38.11       24.33     21.75 o
  14   4   1      159.87      157.17     34.22 o
 -14   5   1       45.85       64.25     24.32 o
 -13   5   1     1447.46     1428.89     52.28 o
 -12   5   1      840.12      768.04     36.36 o
 -11   5   1      782.09      807.41     35.72 o
 -10   5   1      371.12      378.27     24.75 o
  -9   5   1      551.22      536.86     27.06 o
  -8   5   1      293.81      254.95     19.41 o
  -7   5   1     1880.95     1741.46     49.23 o
  -6   5   1      219.38      208.64     17.77 o
  -5   5   1     3098.82     2841.17     78.86 o
  -4   5   1     2307.98     2278.53     64.43 o
  -3   5   1       22.22       44.41      9.38 o
  -2   5   1     7221.94     7534.84    147.12 o
  -1   5   1      670.41      612.39     17.10 o
   0   5   1      122.44      104.27      7.52 o
   1   5   1     5333.85     5208.15     83.62 o
   2   5   1     5183.65     5280.34    119.23 o
   3   5   1     7226.16     7145.63    159.73 o
   4   5   1     1268.96     1189.86     35.38 o
   5   5   1      291.34      293.35     19.41 o
   6   5   1        7.44        3.05     12.37 o
   7   5   1     3838.16     3587.32     88.37 o
   8   5   1      377.12      354.55     22.49 o
   9   5   1     2379.08     2252.53     63.04 o
  10   5   1     1156.22     1042.04     40.37 o
  11   5   1        9.91       28.46     19.07 o
  12   5   1      141.24      132.50     23.99 o
  13   5   1      208.39      196.98     26.68 o
  14   5   1     1161.45     1115.56     56.22 o
 -14   6   1       22.43        2.48     23.32 o
 -13   6   1      238.29      269.27     31.81 o
 -12   6   1      328.66      316.41     27.61 o
 -11   6   1      130.21       94.38     23.86 o
 -10   6   1      905.94      784.54     67.16 o
  -9   6   1     6858.08     6093.13    212.98 o
  -8   6   1     1393.53     1364.39     43.81 o
  -7   6   1      679.12      676.96     28.53 o
  -6   6   1       28.28       19.18     16.27 o
  -5   6   1      498.45      430.84     21.02 o
  -4   6   1     1501.25     1406.38     64.94 o
  -3   6   1     5862.13     5765.30    148.37 o
  -2   6   1     6854.08     6603.80    130.80 o
  -1   6   1       43.25       51.79      7.93 o
   0   6   1     1903.45     2298.95     39.73 o
   1   6   1      692.06      757.17     18.78 o
   2   6   1       71.15       62.68     11.92 o
   3   6   1     2530.94     2433.70     60.98 o
   4   6   1      977.04      866.79     30.73 o
   5   6   1       68.70       40.50     13.37 o
   6   6   1      947.25      880.06     33.09 o
   7   6   1     1644.56     1473.29     52.02 o
   8   6   1        2.58       -1.86     15.02 o
   9   6   1      349.61      295.03     23.42 o
  10   6   1      119.90      116.49     20.31 o
  11   6   1       28.20       29.54     19.85 o
  12   6   1      883.39      765.71     58.05 o
  13   6   1      372.18      368.19     31.44 o
 -13   7   1       40.49       55.76     23.73 o
 -12   7   1     1694.40     1763.46    156.74 o
 -11   7   1       10.66       31.41     19.70 o
 -10   7   1      963.49      805.63     35.83 o
  -9   7   1       39.92       23.26     19.57 o
  -8   7   1      103.65      110.91     18.37 o
  -7   7   1     1160.99     1072.73     38.31 o
  -6   7   1     3352.68     3287.16     95.45 o
  -5   7   1      188.73      177.81     16.87 o
  -4   7   1      616.16      576.30     25.04 o
  -3   7   1      395.06      406.12     17.72 o
  -2   7   1       56.13       85.31     10.58 o
  -1   7   1       28.14       28.93      9.06 o
   0   7   1    11329.97    11851.89    184.33 o
   1   7   1      153.55      172.08     10.23 o
   2   7   1      871.76      910.63     27.99 o
   3   7   1        0.31        4.84     20.86 o
   4   7   1       13.20       -6.86     12.86 o
   5   7   1      339.90      293.11     19.91 o
   6   7   1     4665.31     4306.74    104.29 o
   7   7   1      257.96      211.81     20.48 o
   8   7   1      487.10      462.62     26.43 o
   9   7   1       68.34       77.22     19.67 o
  10   7   1     1344.99     1248.72     52.79 o
  11   7   1      147.68      120.30     22.79 o
  12   7   1      448.45      406.10     35.67 o
  13   7   1      123.42      125.67     26.57 o
 -13   8   1      238.16      222.04     42.34 o
 -12   8   1      354.63      373.74     33.10 o
 -11   8   1       38.31       32.93     20.64 o
 -10   8   1      745.86      713.55     34.36 o
  -9   8   1     2640.91     2438.60    104.92 o
  -8   8   1       61.86       34.09     17.40 o
  -7   8   1     1497.20     1324.04     43.90 o
  -6   8   1      198.80      194.82     21.34 o
  -5   8   1       46.62       19.51     14.89 o
  -4   8   1     1564.93     1545.00     40.51 o
  -3   8   1     4068.79     4027.78     85.31 o
  -2   8   1     1488.54     1459.11     37.91 o
  -1   8   1      113.22      119.36     11.56 o
   0   8   1      975.86     1064.54     28.31 o
   1   8   1     2274.42     2376.39     55.07 o
   2   8   1     2612.44     2591.16     59.04 o
   3   8   1      528.50      557.67     22.69 o
   4   8   1     1033.90     1005.04     45.18 o
   5   8   1      278.19      260.73     20.68 o
   6   8   1      193.64      181.78     22.76 o
   7   8   1      645.05      595.81     37.12 o
   8   8   1       71.28       59.20     19.07 o
   9   8   1      403.57      374.82     27.36 o
  10   8   1      335.13      313.49     27.05 o
  11   8   1      114.48      131.75     24.79 o
  12   8   1      294.46      263.36     29.55 o
 -12   9   1      415.67      410.91     70.02 o
 -11   9   1      279.88      225.39     26.88 o
 -10   9   1      203.41      191.96     24.57 o
  -9   9   1      170.41      201.98     32.22 o
  -8   9   1     1714.03     1559.16     88.07 o
  -7   9   1      758.64      641.22     30.57 o
  -6   9   1      294.71      285.64     27.30 o
  -5   9   1      551.43      578.67     24.20 o
  -4   9   1      204.21      223.32     20.02 o
  -3   9   1       30.56       41.66     13.93 o
  -2   9   1      321.61      356.64     19.35 o
  -1   9   1      540.74      553.31     22.74 o
   0   9   1       87.60       83.32     17.21 o
   1   9   1     3009.55     3083.52     69.19 o
   2   9   1      985.19     1034.47     35.44 o
   3   9   1      344.92      384.20     27.82 o
   4   9   1      184.96      211.64     18.02 o
   5   9   1     1314.16     1173.04     41.54 o
   6   9   1       48.77       38.14     18.76 o
   7   9   1     2969.36     2647.68     99.53 o
   8   9   1      325.07      321.69     26.06 o
   9   9   1      437.55      452.17     30.20 o
  10   9   1       20.77       22.12     21.91 o
  11   9   1        5.10        3.36     22.90 o
 -11  10   1     1472.00     1438.55     81.60 o
 -10  10   1      235.70      252.01     51.19 o
  -9  10   1      241.60      268.40     26.44 o
  -8  10   1      115.14      109.11     21.90 o
  -7  10   1      768.93      755.05     48.48 o
  -6  10   1       55.21       43.96     16.39 o
  -5  10   1     2734.01     2603.33     62.31 o
  -4  10   1      758.75      792.29     29.61 o
  -3  10   1       10.32       10.60     14.39 o
  -2  10   1      937.54      912.17     41.12 o
  -1  10   1     2147.53     2259.79     71.06 o
   0  10   1       14.87       28.80     20.44 o
   1  10   1      301.94      293.69     30.45 o
   2  10   1       11.61        5.36     15.15 o
   3  10   1       44.61       39.26     16.14 o
   4  10   1       12.76       31.18     15.96 o
   5  10   1     1436.11     1437.57     53.20 o
   6  10   1      168.62      173.20     22.62 o
   7  10   1       29.08       40.77     19.92 o
   8  10   1        1.73       -0.60     20.83 o
   9  10   1        2.73       17.27     22.37 o
  10  10   1      124.20      146.35     26.34 o
  -9  11   1        1.80       -6.40     35.84 o
  -8  11   1      675.09      631.70     33.07 o
  -7  11   1      395.20      431.86     25.93 o
  -6  11   1       32.31       39.52     19.18 o
  -5  11   1      193.33      198.19     20.04 o
  -4  11   1      563.77      590.27     32.37 o
  -3  11   1        8.10      -14.15     19.85 o
  -2  11   1      424.91      503.31     33.59 o
  -1  11   1      631.27      641.12     60.53 o
   0  11   1      175.78      180.57     26.57 o
   1  11   1       16.08       -6.47     22.00 o
   2  11   1     2561.53     2446.38    109.79 o
   3  11   1      251.09      266.79     42.90 o
   4  11   1      305.57      317.52     27.55 o
   5  11   1      114.31      117.16     19.47 o
   6  11   1       80.62       68.33     29.04 o
   7  11   1       17.84        2.76     19.86 o
   8  11   1      330.92      374.24     34.55 o
   9  11   1      109.32      160.94     27.22 o
  -8  12   1      335.06      326.64     59.90 o
  -7  12   1      216.73      154.29     26.38 o
  -6  12   1       27.54       73.16     21.83 o
  -5  12   1      464.49      460.46     63.82 o
  -4  12   1       63.17       62.74     25.40 o
  -3  12   1       30.79      -13.64     22.74 o
  -2  12   1      558.24      552.64     45.53 o
  -1  12   1      636.53      679.00     49.06 o
   0  12   1     1109.68     1084.17     61.11 o
   1  12   1       76.37      115.50     27.04 o
   2  12   1      251.96      209.27     29.31 o
   3  12   1      100.89       38.69     25.43 o
   4  12   1      649.33      660.16     77.36 o
   5  12   1      314.68      306.31     30.60 o
   6  12   1       81.65       75.38     21.36 o
   7  12   1      323.72      361.22     31.38 o
  -5  13   1       25.48      -19.46     31.37 o
  -4  13   1       15.07       -1.25     25.83 o
  -3  13   1        0.65       -5.63     26.24 o
  -2  13   1        1.92       14.03     32.28 o
  -1  13   1      203.19      184.62     37.48 o
   0  13   1      684.07      607.30     50.20 o
   1  13   1       17.22       41.59     32.53 o
   2  13   1       45.06       11.59     26.72 o
   3  13   1       73.05       79.66     28.52 o
   4  13   1      386.45      375.93     59.55 o
 -16   0   2      333.10      358.17     62.48 o
 -14   0   2       24.37       43.63     23.83 o
 -12   0   2      863.62      954.91     43.83 o
 -10   0   2       19.26       17.47     20.29 o
  -8   0   2      977.91     1025.83     48.82 o
  -6   0   2    12812.11    12847.44    397.84 o
  -4   0   2    16270.93    16653.97    844.65 o
  -2   0   2     9819.00    10420.67    319.62 o
   0   0   2      112.87      119.02      5.63 o
   2   0   2     3631.96     3526.35     95.30 o
   4   0   2     3428.86     3418.48     92.41 o
   6   0   2     3255.23     3226.97     90.25 o
   8   0   2      156.02      153.09     19.09 o
  10   0   2     1399.28     1365.66     52.25 o
  12   0   2     1048.23      958.84     46.36 o
  14   0   2       31.76      -11.72     45.19 o
 -16   1   2      587.24      736.59     39.86 o
 -15   1   2      672.12      810.58     39.61 o
 -14   1   2      772.95      811.43     45.09 o
 -13   1   2        0.06       10.10     14.95 o
 -12   1   2      116.33      121.91     15.90 o
 -11   1   2       42.21       55.15     14.63 o
 -10   1   2     1154.87     1152.65     38.28 o
  -9   1   2     4330.21     4509.69    123.93 o
  -8   1   2     3280.83     3295.62     79.08 o
  -7   1   2      866.13     1015.22     30.57 o
  -6   1   2        7.91       17.52      9.73 o
  -5   1   2     1085.81     1152.66     30.60 o
  -4   1   2      996.08     1072.32     28.02 o
  -3   1   2    13007.09    13655.60    296.10 o
  -2   1   2     1703.12     1686.85     35.37 o
  -1   1   2     1047.60      958.62     18.56 o
   0   1   2      134.23      151.77      5.14 o
   1   1   2     9651.60     9825.23    181.91 o
   2   1   2     2186.57     2210.80     43.60 o
   3   1   2    14817.64    15176.75    297.91 o
   4   1   2      418.70      394.91     14.40 o
   5   1   2       11.08       13.76      7.47 o
   6   1   2     2110.37     2080.57     43.82 o
   7   1   2     5978.68     5787.03    109.97 o
   8   1   2     3686.85     3617.95     72.60 o
   9   1   2      504.07      498.93     20.29 o
  10   1   2      362.72      357.73     19.11 o
  11   1   2       95.32      106.96     22.14 o
  12   1   2      899.94      927.91     44.81 o
  13   1   2     1912.30     1961.19     62.31 o
  14   1   2      414.69      418.59     36.80 o
 -16   2   2      304.43      386.89     33.32 o
 -15   2   2      142.88      214.44     40.83 o
 -14   2   2      431.64      444.71     30.56 o
 -13   2   2      623.80      712.50     34.30 o
 -12   2   2      326.20      356.11     21.96 o
 -11   2   2     2575.33     2635.67     64.68 o
 -10   2   2      738.99      780.04     30.63 o
  -9   2   2     1566.47     1563.64     44.83 o
  -8   2   2       51.88       43.40     11.65 o
  -7   2   2     4183.34     4035.05     93.46 o
  -6   2   2      994.42     1038.39     29.91 o
  -5   2   2     2784.66     2681.21     62.91 o
  -4   2   2     6146.75     6291.29    127.82 o
  -3   2   2     7838.87     8446.66    157.27 o
  -2   2   2     8930.08     9150.58    154.56 o
  -1   2   2    10687.18    11234.29    184.63 o
   0   2   2        0.96        3.46      9.15 o
   1   2   2    15535.01    15716.55    272.76 o
   2   2   2     4077.69     3846.85     98.51 o
   3   2   2     9869.68     9858.17    181.62 o
   4   2   2     1488.29     1523.44     35.72 o
   5   2   2       20.08       14.28      8.34 o
   6   2   2      795.02      769.45     24.66 o
   7   2   2     2745.72     2642.96     59.63 o
   8   2   2      728.22      737.24     26.81 o
   9   2   2     3798.63     3680.22     81.72 o
  10   2   2      177.94      201.49     28.35 o
  11   2   2       82.61       94.84     20.37 o
  12   2   2      775.65      828.40     37.32 o
  13   2   2       50.34       52.79     23.09 o
  14   2   2      381.98      381.49     32.11 o
 -15   3   2      121.49      143.71     26.90 o
 -14   3   2       96.25       99.87     24.26 o
 -13   3   2     1081.74     1172.50     46.03 o
 -12   3   2        0.78      -11.37     17.91 o
 -11   3   2     1666.10     1781.37     54.02 o
 -10   3   2       78.62       96.04     15.72 o
  -9   3   2     1535.53     1453.90     42.62 o
  -8   3   2     2374.94     2420.01     60.99 o
  -7   3   2     6324.58     6000.42    135.79 o
  -6   3   2      935.16      931.48     25.33 o
  -5   3   2     6694.62     7013.44    142.62 o
  -4   3   2      334.35      311.85     12.26 o
  -3   3   2     2870.70     2811.82     54.81 o
  -2   3   2     3918.07     3857.76     67.16 o
  -1   3   2    21882.97    22384.09    386.72 o
   0   3   2     3568.20     3770.65     77.57 o
   1   3   2      600.38      604.12     14.80 o
   2   3   2      672.98      677.70     21.64 o
   3   3   2     7482.43     8043.14    162.92 o
   4   3   2      690.68      665.56     19.06 o
   5   3   2    18126.27    17946.47    353.42 o
   6   3   2     1948.69     1985.34     46.90 o
   7   3   2      351.05      335.10     17.37 o
   8   3   2      207.34      232.19     16.80 o
   9   3   2     1693.14     1649.39     50.23 o
  10   3   2        3.28        3.85     16.88 o
  11   3   2     1979.21     1920.19     58.48 o
  12   3   2      630.28      655.53     37.28 o
  13   3   2       31.42       32.23     25.28 o
  14   3   2      291.28      383.02     32.50 o
 -15   4   2      186.50      208.45     28.47 o
 -14   4   2     1235.46     1436.94     58.06 o
 -13   4   2      271.56      297.00     27.20 o
 -12   4   2      385.19      373.81     26.81 o
 -11   4   2      695.98      708.88     42.30 o
 -10   4   2     4904.71     4691.08    128.25 o
  -9   4   2      100.99      141.65     20.63 o
  -8   4   2     1844.14     1814.81     44.36 o
  -7   4   2      177.46      148.70     11.20 o
  -6   4   2     2566.60     2605.39     57.45 o
  -5   4   2      381.90      376.14     17.88 o
  -4   4   2     4016.39     3584.34     83.46 o
  -3   4   2      125.62      129.44      8.84 o
  -2   4   2      741.91      787.39     17.37 o
  -1   4   2        0.67        6.31      6.39 o
   0   4   2     2061.11     2075.67     40.93 o
   1   4   2     2653.12     2844.84     55.20 o
   2   4   2    14185.74    13828.23    301.44 o
   3   4   2       21.57        6.24      8.75 o
   4   4   2      273.07      277.64     15.84 o
   5   4   2        1.83       20.59     11.10 o
   6   4   2     1450.15     1386.46     36.46 o
   7   4   2      251.91      210.18     18.11 o
   8   4   2     2276.92     2206.05     60.54 o
   9   4   2     2002.89     1829.59     54.47 o
  10   4   2      787.99      779.05     34.37 o
  11   4   2      224.85      187.29     23.30 o
  12   4   2      711.58      681.25     35.51 o
  13   4   2        0.04       17.22     22.96 o
  14   4   2      984.01     1075.01     55.97 o
 -15   5   2       33.76       25.87     27.56 o
 -14   5   2       14.63       15.23     22.13 o
 -13   5   2      308.90      358.44     41.15 o
 -12   5   2       37.17       30.44     19.86 o
 -11   5   2       50.41       23.11     18.07 o
 -10   5   2     2124.05     2096.30     60.24 o
  -9   5   2       89.08      101.05     18.75 o
  -8   5   2     2528.49     2346.92     75.84 o
  -7   5   2     2180.06     2049.98     62.23 o
  -6   5   2      623.90      547.87     34.07 o
  -5   5   2      620.93      513.81     20.63 o
  -4   5   2      543.48      536.60     19.29 o
  -3   5   2     5342.50     5420.63    119.82 o
  -2   5   2    11101.57    10881.82    179.94 o
  -1   5   2     6558.27     6368.03    113.62 o
   0   5   2     4835.02     4918.57     98.12 o
   1   5   2     1048.02     1114.98     27.97 o
   2   5   2       16.98       29.13      9.93 o
   3   5   2      826.20      821.25     28.92 o
   4   5   2     5093.95     4879.02    112.54 o
   5   5   2     2764.53     2648.08     79.48 o
   6   5   2     1206.87     1096.03     40.03 o
   7   5   2      799.82      808.21     32.16 o
   8   5   2     1459.98     1421.31     48.80 o
   9   5   2     1050.79      915.88     46.70 o
  10   5   2      372.31      348.60     25.86 o
  11   5   2      831.33      775.02     50.41 o
  12   5   2     1161.48     1177.18     82.46 o
  13   5   2      108.43       61.72     26.33 o
 -14   6   2      162.39      168.00     26.89 o
 -13   6   2      109.03      110.81     24.29 o
 -12   6   2     1550.53     1469.25     85.26 o
 -11   6   2      674.60      582.53     30.89 o
 -10   6   2      470.29      422.36     26.18 o
  -9   6   2      381.11      363.67     23.19 o
  -8   6   2      797.77      732.05     34.27 o
  -7   6   2       95.16      107.59     17.63 o
  -6   6   2     2969.89     2842.38     85.06 o
  -5   6   2      429.23      415.47     22.66 o
  -4   6   2      221.38      230.85     21.33 o
  -3   6   2      573.96      558.92     25.77 o
  -2   6   2      312.10      308.29     13.04 o
  -1   6   2      490.29      585.13     18.49 o
   0   6   2     5664.71     5671.70    127.91 o
   1   6   2     5564.37     5798.07    106.94 o
   2   6   2       11.38        2.43     11.15 o
   3   6   2     1118.98     1001.82     32.82 o
   4   6   2     2002.28     1860.10     50.80 o
   5   6   2       94.53       75.38     14.92 o
   6   6   2      208.64      211.02     18.56 o
   7   6   2      226.58      210.68     24.58 o
   8   6   2       13.65       12.37     15.91 o
   9   6   2      899.90      914.91     37.40 o
  10   6   2     1235.62     1119.34     43.70 o
  11   6   2        5.38        2.38     19.62 o
  12   6   2        0.04      -19.28     21.89 o
  13   6   2       11.64       22.95     24.44 o
 -14   7   2        3.09       31.36     31.37 o
 -13   7   2       11.16       42.21     29.46 o
 -12   7   2      405.66      391.33     29.40 o
 -11   7   2        0.78       20.06     18.82 o
 -10   7   2      123.23      154.42     21.07 o
  -9   7   2     5074.22     4643.87    174.76 o
  -8   7   2      101.69      113.05     18.35 o
  -7   7   2       31.26        4.94     16.24 o
  -6   7   2     1182.15     1064.22     41.42 o
  -5   7   2      548.46      546.03     53.29 o
  -4   7   2      276.16      267.17     17.48 o
  -3   7   2     4682.02     4615.78    121.93 o
  -2   7   2      442.33      530.30     18.34 o
  -1   7   2      380.49      338.59     14.96 o
   0   7   2      676.17      711.75     23.68 o
   1   7   2     8563.23     8876.29    163.87 o
   2   7   2      152.00      149.94     15.87 o
   3   7   2     1643.09     1600.40     46.15 o
   4   7   2      156.53      142.42     16.86 o
   5   7   2       47.81       46.57     19.65 o
   6   7   2      616.25      538.49     52.14 o
   7   7   2     3774.61     3255.89    137.82 o
   8   7   2      133.28      119.14     19.25 o
   9   7   2      528.06      433.03     42.84 o
  10   7   2        6.05        0.29     19.49 o
  11   7   2      113.30      134.69     24.05 o
  12   7   2       97.78      100.37     31.16 o
 -13   8   2      663.40      656.89     61.22 o
 -12   8   2      463.02      460.16     39.54 o
 -11   8   2      970.47      935.61     44.30 o
 -10   8   2       58.03       71.79     20.17 o
  -9   8   2      403.48      392.61     28.02 o
  -8   8   2     2080.98     1920.05     95.74 o
  -7   8   2      375.10      357.10     23.16 o
  -6   8   2     1407.60     1299.97     42.68 o
  -5   8   2      459.47      469.23     21.09 o
  -4   8   2       20.15       21.21     12.84 o
  -3   8   2      213.70      213.11     15.60 o
  -2   8   2     2892.63     2881.13     63.73 o
  -1   8   2      285.52      365.94     15.18 o
   0   8   2     3691.04     3834.79     81.31 o
   1   8   2      212.78      190.92     18.44 o
   2   8   2      182.84      173.18     16.18 o
   3   8   2      474.87      487.67     28.83 o
   4   8   2       55.51       49.46     16.26 o
   5   8   2      963.69      967.68     44.85 o
   6   8   2      421.23      409.31     25.24 o
   7   8   2      120.58      129.26     19.96 o
   8   8   2      166.34      180.72     22.15 o
   9   8   2      664.90      659.55     33.82 o
  10   8   2      788.46      878.29     45.50 o
  11   8   2      331.86      378.00     31.13 o
 -12   9   2       34.21       10.91     34.66 o
 -11   9   2      549.14      487.26     40.17 o
 -10   9   2      451.75      430.43     29.61 o
  -9   9   2     1005.71      952.55     39.82 o
  -8   9   2      886.51      893.31     40.14 o
  -7   9   2     1313.85     1251.74     43.67 o
  -6   9   2      352.33      335.20     20.13 o
  -5   9   2      215.57      228.03     18.26 o
  -4   9   2     1003.90      981.07     31.86 o
  -3   9   2        4.88        3.13     12.92 o
  -2   9   2     2389.55     2585.24     59.42 o
  -1   9   2      661.09      667.73     33.67 o
   0   9   2     1062.25     1190.59     40.15 o
   1   9   2      428.16      460.10     24.79 o
   2   9   2      221.47      224.71     20.23 o
   3   9   2     2744.70     2769.31     64.28 o
   4   9   2       35.04       28.15     16.91 o
   5   9   2     1726.64     1612.47     74.73 o
   6   9   2     1406.16     1354.20     60.47 o
   7   9   2      239.38      241.36     24.10 o
   8   9   2      544.91      595.03     32.44 o
   9   9   2       97.56       80.29     22.79 o
  10   9   2       14.54       -4.48     32.70 o
  11   9   2       33.59        6.78     24.12 o
 -11  10   2        2.91       -5.25     28.39 o
 -10  10   2      649.33      561.33     52.18 o
  -9  10   2       72.56      111.09     31.81 o
  -8  10   2      349.02      362.31     26.85 o
  -7  10   2       12.00      -10.52     15.55 o
  -6  10   2       88.02       85.59     16.68 o
  -5  10   2      190.46      199.54     18.58 o
  -4  10   2     4333.03     4351.84     93.82 o
  -3  10   2     1969.90     1903.46     48.46 o
  -2  10   2        1.60       -0.42     26.53 o
  -1  10   2       45.52       46.65     21.53 o
   0  10   2       18.17       16.85     20.26 o
   1  10   2     1407.84     1303.36     53.95 o
   2  10   2     2143.00     2156.83     70.33 o
   3  10   2      267.00      287.56     23.47 o
   4  10   2        1.84      -15.42     21.05 o
   5  10   2       15.92       20.23     22.94 o
   6  10   2       27.94       14.26     24.09 o
   7  10   2      216.66      213.55     24.98 o
   8  10   2      528.36      473.63     36.24 o
   9  10   2       74.63      103.44     24.72 o
  10  10   2       18.46       -0.87     34.64 o
 -10  11   2       12.61       21.12     29.72 o
  -9  11   2        7.65       13.09     28.32 o
  -8  11   2      107.53       87.01     30.64 o
  -7  11   2     1166.11     1116.22     50.62 o
  -6  11   2      160.64      134.37     19.21 o
  -5  11   2      589.56      538.43     36.28 o
  -4  11   2       13.10       -1.95     20.90 o
  -3  11   2       85.43      123.96     23.72 o
  -2  11   2      366.63      387.67     73.64 o
  -1  11   2     1407.99     1446.97    108.51 o
   0  11   2       53.95      101.57     29.86 o
   1  11   2      362.49      334.94     29.83 o
   2  11   2      113.53      124.13     24.35 o
   3  11   2      139.71      148.22     21.91 o
   4  11   2      520.56      546.66     34.84 o
   5  11   2     2175.22     2172.77    143.41 o
   6  11   2      164.18      195.57     27.76 o
   7  11   2      238.73      249.07     27.14 o
   8  11   2        2.52       19.77     28.67 o
  -8  12   2      185.17      255.61     65.24 o
  -7  12   2      478.38      462.07     55.26 o
  -6  12   2      544.04      403.36     64.16 o
  -5  12   2     1325.64     1166.62     60.73 o
  -4  12   2      354.70      285.48     30.38 o
  -3  12   2      107.08       69.68     25.84 o
  -2  12   2      204.31      163.44     34.04 o
  -1  12   2        1.11        9.43     44.63 o
   0  12   2       40.50       52.46     25.81 o
   1  12   2       15.20       10.46     24.06 o
   2  12   2       88.42      109.64     26.62 o
   3  12   2      574.46      555.46     36.79 o
   4  12   2      282.36      313.88     41.90 o
   5  12   2      171.20      262.65     33.13 o
   6  12   2       77.55      123.55     24.88 o
  -5  13   2       69.77       76.99     55.79 o
  -4  13   2       85.07       46.86     53.56 o
  -3  13   2      982.08      872.05     57.40 o
  -2  13   2      390.50      406.37     43.66 o
  -1  13   2       36.04       -1.19     54.67 o
   0  13   2      153.52      181.23     47.42 o
   1  13   2      408.07      467.71     38.70 o
   2  13   2       28.39       42.04     27.90 o
   3  13   2      428.62      471.21     37.90 o
   4  13   2       32.92       56.47     49.02 o
 -15   0   3     2951.02     3294.16    116.07 o
 -13   0   3     3455.11     3710.54    110.74 o
 -11   0   3      340.44      335.39     66.11 o
  -9   0   3     3869.10     3795.87    128.74 o
  -7   0   3     8146.62     8637.71    271.25 o
  -5   0   3     5543.89     5581.84    261.65 o
  -3   0   3     7590.41     8167.84    247.67 o
  -1   0   3     5077.44     5048.50    133.42 o
   1   0   3    15130.17    15107.48    394.66 o
   3   0   3     3364.90     3452.39     95.49 o
   5   0   3      253.13      223.68     20.24 o
   7   0   3    30935.27    30590.07    780.61 o
   9   0   3     1359.84     1356.16     51.05 o
  11   0   3       11.55       -5.38     38.77 o
  13   0   3     2968.36     3158.78    170.71 o
 -16   1   3      118.40      153.72     29.96 o
 -15   1   3      100.30       84.11     26.93 o
 -14   1   3      103.92      129.90     23.45 o
 -13   1   3      277.78      293.27     20.07 o
 -12   1   3     5147.55     5451.71    129.41 o
 -11   1   3     3137.48     3299.52    104.60 o
 -10   1   3       15.11        1.66     13.71 o
  -9   1   3      272.65      270.60     19.33 o
  -8   1   3      890.89      864.22     29.31 o
  -7   1   3      194.81      216.51     13.81 o
  -6   1   3     3900.93     3904.07     89.66 o
  -5   1   3     5847.58     5933.21    150.18 o
  -4   1   3     3662.26     3928.18     80.93 o
  -3   1   3    51288.27    54629.86   1080.55 o
  -2   1   3    28709.15    28495.95    524.52 o
  -1   1   3     1265.34     1332.94     24.73 o
   0   1   3     2714.85     2667.77     52.02 o
   1   1   3     2134.58     2116.42     42.24 o
   2   1   3      976.59      939.99     26.61 o
   3   1   3     7087.55     6899.36    129.27 o
   4   1   3    13618.83    13720.01    270.40 o
   5   1   3     4353.01     4462.22     92.77 o
   6   1   3      950.92      908.69     27.74 o
   7   1   3      168.50      185.99     14.97 o
   8   1   3        6.78       -0.80     12.75 o
   9   1   3      579.00      581.60     32.94 o
  10   1   3     2395.18     2303.18     57.83 o
  11   1   3      164.97      170.08     22.57 o
  12   1   3       18.04       22.43     23.07 o
  13   1   3       56.95       61.72     26.51 o
  14   1   3      139.45      167.14     31.23 o
 -16   2   3      131.52      190.75     31.74 o
 -15   2   3        3.33       -2.32     22.07 o
 -14   2   3     2264.62     2484.18     85.03 o
 -13   2   3      153.03      214.77     23.80 o
 -12   2   3      499.27      490.55     26.54 o
 -11   2   3       31.37       12.54     14.87 o
 -10   2   3     1104.88     1132.88     37.80 o
  -9   2   3        2.33       -9.60     11.68 o
  -8   2   3     3484.32     3516.88     83.86 o
  -7   2   3     3463.43     3480.04     81.76 o
  -6   2   3     3463.86     3699.42    101.32 o
  -5   2   3      248.30      223.55     12.07 o
  -4   2   3        6.63        8.35      5.80 o
  -3   2   3     4971.19     5235.58    115.69 o
  -2   2   3    11951.26    11389.97    206.58 o
  -1   2   3     1614.60     1679.17     34.34 o
   0   2   3     8539.08     8438.63    157.21 o
   1   2   3       16.28       29.42      7.39 o
   2   2   3       22.19       18.63      6.10 o
   3   2   3     6026.65     5910.40    110.06 o
   4   2   3      211.18      272.81     13.14 o
   5   2   3     6786.43     6526.03    133.27 o
   6   2   3     4962.51     4677.35     98.30 o
   7   2   3      745.26      733.68     26.44 o
   8   2   3     5451.99     5289.67    112.13 o
   9   2   3     1556.22     1563.41     43.40 o
  10   2   3        3.20       -9.68     17.15 o
  11   2   3      301.69      315.75     25.62 o
  12   2   3      944.03      937.45     52.26 o
  13   2   3       30.34       58.15     39.35 o
  14   2   3      901.55     1004.26     60.48 o
 -16   3   3      992.95     1077.33     83.02 o
 -15   3   3        2.43       26.52     23.40 o
 -14   3   3     1254.40     1459.96     52.59 o
 -13   3   3      210.87      192.82     25.37 o
 -12   3   3      314.58      314.67     27.75 o
 -11   3   3      989.56     1052.88     44.35 o
 -10   3   3     3826.76     3793.32    130.53 o
  -9   3   3       38.88       52.01     13.13 o
  -8   3   3      164.85      203.44     17.70 o
  -7   3   3        9.67       20.60      9.20 o
  -6   3   3     1023.44     1038.26     27.67 o
  -5   3   3       50.99       98.24      9.08 o
  -4   3   3    26761.36    27612.70    546.69 o
  -3   3   3    13312.29    13552.15    278.43 o
  -2   3   3       12.22       20.68      6.48 o
  -1   3   3      250.53      285.52     12.39 o
   0   3   3       30.80       48.32      9.37 o
   1   3   3       31.16       36.20      7.69 o
   2   3   3    13646.68    13343.40    231.73 o
   3   3   3      872.54      787.86     20.56 o
   4   3   3     2286.58     2463.89     54.31 o
   5   3   3       15.81        2.88     10.03 o
   6   3   3     2593.01     2659.31     60.42 o
   7   3   3      357.12      326.60     18.20 o
   8   3   3     1727.84     1662.18     53.65 o
   9   3   3      420.03      426.39     25.37 o
  10   3   3      100.74      112.07     20.37 o
  11   3   3      219.77      259.12     24.95 o
  12   3   3     1804.18     1840.97     75.43 o
  13   3   3       36.48       79.55     27.43 o
  14   3   3      262.75      300.27     36.05 o
 -15   4   3       92.90      149.76     31.81 o
 -14   4   3        9.16        8.04     21.58 o
 -13   4   3     2291.54     2411.11     70.17 o
 -12   4   3       91.29       71.45     21.38 o
 -11   4   3       28.66       42.67     19.17 o
 -10   4   3      546.23      560.64     44.04 o
  -9   4   3      123.75      141.93     16.64 o
  -8   4   3      774.05      823.31     26.14 o
  -7   4   3     7407.82     7265.70    149.66 o
  -6   4   3     1784.22     1705.67     40.83 o
  -5   4   3       13.10        5.22      7.75 o
  -4   4   3      420.24      461.19     16.27 o
  -3   4   3     1654.81     1783.19     40.60 o
  -2   4   3     1476.24     1422.65     27.55 o
  -1   4   3    11849.22    11940.37    215.04 o
   0   4   3     3429.14     3576.79     69.80 o
   1   4   3       23.63       28.65     17.69 o
   2   4   3      675.61      650.20     18.63 o
   3   4   3     1036.35      998.42     24.29 o
   4   4   3      908.94      812.35     22.72 o
   5   4   3     7989.25     7654.94    155.57 o
   6   4   3      350.81      352.05     20.30 o
   7   4   3      465.34      390.60     22.60 o
   8   4   3       60.76       87.63     17.24 o
   9   4   3     1645.78     1561.89     49.90 o
  10   4   3        7.00       12.51     18.53 o
  11   4   3      875.64      860.94     48.31 o
  12   4   3       92.04      135.15     24.78 o
  13   4   3        5.93       41.19     30.84 o
 -15   5   3       11.72        9.49     49.05 o
 -14   5   3      229.30      229.59     27.46 o
 -13   5   3      847.42      871.75     39.95 o
 -12   5   3        0.68       -3.35     18.52 o
 -11   5   3     2212.27     2192.82     95.41 o
 -10   5   3     1034.26      948.93     41.29 o
  -9   5   3     1087.21      956.66     39.84 o
  -8   5   3     2075.74     2016.24     62.19 o
  -7   5   3      120.99      135.77     15.06 o
  -6   5   3     5369.43     5341.26    124.48 o
  -5   5   3    10706.51    10761.67    350.45 o
  -4   5   3     5661.35     5566.71    113.80 o
  -3   5   3     4698.44     4442.68     83.02 o
  -2   5   3      180.11      268.93     10.87 o
  -1   5   3      741.81      734.82     21.60 o
   0   5   3     1846.50     1957.92     40.41 o
   1   5   3      710.97      645.29     20.14 o
   2   5   3      796.94      778.79     27.37 o
   3   5   3     5885.21     5635.42    128.42 o
   4   5   3      266.89      289.24     18.20 o
   5   5   3     6627.83     6158.49    141.64 o
   6   5   3     1351.48     1299.92     41.39 o
   7   5   3      559.76      541.84     26.50 o
   8   5   3     2088.66     1997.32     57.80 o
   9   5   3     1534.82     1525.41     50.07 o
  10   5   3       50.61       49.18     20.28 o
  11   5   3      710.66      793.53     37.86 o
  12   5   3       41.18       48.81     23.18 o
  13   5   3      269.25      267.47     30.29 o
 -14   6   3     1404.00     1415.57     80.53 o
 -13   6   3       47.08       35.99     28.20 o
 -12   6   3      429.71      416.32     28.99 o
 -11   6   3      295.16      297.18     24.51 o
 -10   6   3      595.37      590.59     32.52 o
  -9   6   3     2128.95     1946.56     87.43 o
  -8   6   3     1652.86     1516.08     52.31 o
  -7   6   3      215.24      188.82     19.36 o
  -6   6   3     2861.30     2668.67     76.50 o
  -5   6   3      449.67      436.87     30.68 o
  -4   6   3      439.25      469.61     18.11 o
  -3   6   3     1796.19     1626.07     35.23 o
  -2   6   3     3195.88     3213.26     62.86 o
  -1   6   3      116.01      172.04     12.13 o
   0   6   3     1998.83     1966.81     44.56 o
   1   6   3     6918.37     6993.94    143.90 o
   2   6   3     2179.95     2130.50     55.47 o
   3   6   3      786.10      758.44     29.27 o
   4   6   3      267.70      250.11     18.56 o
   5   6   3      572.78      546.85     25.43 o
   6   6   3     2112.10     1987.70     56.24 o
   7   6   3     2665.87     2474.92     67.22 o
   8   6   3     1398.02     1224.54     61.84 o
   9   6   3      115.62       89.30     20.53 o
  10   6   3       89.40       27.47     20.61 o
  11   6   3      211.38      235.65     26.69 o
  12   6   3      191.63      201.77     27.64 o
 -14   7   3        1.27       19.64     31.50 o
 -13   7   3       14.59       16.44     37.02 o
 -12   7   3     2452.70     2273.91     99.29 o
 -11   7   3      147.93      169.72     22.74 o
 -10   7   3      206.54      214.72     22.33 o
  -9   7   3      121.64      130.53     30.24 o
  -8   7   3     4545.78     4336.12    204.17 o
  -7   7   3     1139.50     1046.77     47.30 o
  -6   7   3     4575.81     4339.50    117.48 o
  -5   7   3      123.66      100.84     19.10 o
  -4   7   3     2120.82     2042.49     52.29 o
  -3   7   3      267.50      271.37     15.45 o
  -2   7   3     6822.37     6956.83    125.81 o
  -1   7   3        0.20        9.14     10.72 o
   0   7   3     1195.25     1127.58     31.17 o
   1   7   3     1213.84     1279.02     34.79 o
   2   7   3      406.30      392.24     34.86 o
   3   7   3      225.13      241.87     19.00 o
   4   7   3    12758.76    12132.15    270.57 o
   5   7   3        2.23      -10.84     14.69 o
   6   7   3       89.85       98.23     17.63 o
   7   7   3      405.07      346.50     25.20 o
   8   7   3       20.98        6.43     18.05 o
   9   7   3       33.73       39.84     20.00 o
  10   7   3     1619.74     1623.31    117.65 o
  11   7   3       17.72        9.81     21.75 o
  12   7   3      552.86      531.79     41.12 o
 -13   8   3       30.75       48.35     31.34 o
 -12   8   3       21.15       11.44     28.32 o
 -11   8   3       75.24       66.75     27.87 o
 -10   8   3       22.24        6.13     18.76 o
  -9   8   3     2083.01     1886.73     75.21 o
  -8   8   3     1523.62     1354.54     51.06 o
  -7   8   3      144.51      128.01     23.60 o
  -6   8   3      756.84      736.24     34.94 o
  -5   8   3     3044.17     2987.94     73.29 o
  -4   8   3       36.06       32.44     14.38 o
  -3   8   3     2144.99     2137.20     55.89 o
  -2   8   3     1430.51     1495.40     38.58 o
  -1   8   3      204.66      232.35     16.26 o
   0   8   3     4256.21     4369.16    101.98 o
   1   8   3     1450.43     1455.64     44.12 o
   2   8   3      287.51      270.82     20.64 o
   3   8   3        4.16       17.21     17.15 o
   4   8   3      202.15      196.01     19.92 o
   5   8   3        3.70       -5.24     16.22 o
   6   8   3      336.02      314.50     24.00 o
   7   8   3     1595.77     1482.97     55.94 o
   8   8   3      200.14      228.96     23.88 o
   9   8   3      111.50       98.90     22.62 o
  10   8   3      177.59      202.19     31.97 o
  11   8   3      103.34       73.23     37.81 o
 -12   9   3        7.03       10.59     29.64 o
 -11   9   3      629.50      564.24     48.84 o
 -10   9   3     1127.73     1084.72     54.49 o
  -9   9   3      794.51      741.23     42.58 o
  -8   9   3      588.29      560.76     29.56 o
  -7   9   3       26.19       13.87     14.74 o
  -6   9   3     1363.31     1259.91     41.80 o
  -5   9   3     1871.77     1774.31     49.46 o
  -4   9   3     2050.32     1962.83     67.80 o
  -3   9   3     2045.09     2040.09     62.94 o
  -2   9   3       24.28       24.22     13.24 o
  -1   9   3       35.04       18.27     18.95 o
   0   9   3      806.17      829.27     42.03 o
   1   9   3      198.68      185.91     19.95 o
   2   9   3     2015.35     2010.55     72.58 o
   3   9   3     3879.50     3718.44    195.78 o
   4   9   3     1095.02     1074.06     45.51 o
   5   9   3      816.90      809.89     35.41 o
   6   9   3      869.38      838.61     36.27 o
   7   9   3       56.90       52.87     20.87 o
   8   9   3       16.40       11.33     30.68 o
   9   9   3      302.37      295.05     28.41 o
  10   9   3       63.98      114.69     26.03 o
 -11  10   3       34.58       36.73     30.12 o
 -10  10   3       10.65       64.19     28.62 o
  -9  10   3      102.05       94.31     30.50 o
  -8  10   3      291.45      260.83     30.46 o
  -7  10   3     2699.13     2540.26     70.83 o
  -6  10   3       65.41       99.41     21.49 o
  -5  10   3      866.94      851.44     30.83 o
  -4  10   3        0.12       -0.19     14.30 o
  -3  10   3      113.71      138.26     19.03 o
  -2  10   3       44.22       46.33     25.73 o
  -1  10   3     1526.97     1526.70     55.24 o
   0  10   3      131.02      142.95     25.41 o
   1  10   3      295.25      315.44     24.05 o
   2  10   3      273.31      298.73     23.78 o
   3  10   3      424.34      409.06     26.27 o
   4  10   3      181.44      199.16     22.27 o
   5  10   3     1228.01     1229.30    140.64 o
   6  10   3      624.57      577.70     36.63 o
   7  10   3      809.56      832.49     68.40 o
   8  10   3       17.11       16.80     24.62 o
   9  10   3      983.54     1004.40    135.57 o
 -10  11   3      933.04      930.59     74.76 o
  -9  11   3        4.64       47.80     28.66 o
  -8  11   3      613.58      624.43     50.68 o
  -7  11   3      786.26      738.16     52.45 o
  -6  11   3       68.31       89.34     24.77 o
  -5  11   3      120.69      134.59     18.63 o
  -4  11   3     5043.91     4649.54    126.16 o
  -3  11   3      378.31      359.39     37.23 o
  -2  11   3        0.96       -3.53     26.52 o
  -1  11   3      538.35      510.38     34.64 o
   0  11   3      203.29      216.82     27.66 o
   1  11   3        1.22        2.62     21.78 o
   2  11   3     2509.07     2401.92    103.18 o
   3  11   3      153.57      182.64     23.26 o
   4  11   3        6.54       19.52     20.55 o
   5  11   3      201.98      235.25     25.58 o
   6  11   3      518.08      527.24     49.53 o
   7  11   3        0.38       45.16     49.83 o
   8  11   3      404.97      462.06     38.73 o
  -8  12   3      251.24      274.67     34.56 o
  -7  12   3      783.72      759.85     80.34 o
  -6  12   3      368.50      303.49     60.81 o
  -5  12   3        2.75       -0.56     45.19 o
  -4  12   3       15.00      -19.53     44.63 o
  -3  12   3      133.26      147.08     32.39 o
  -2  12   3      326.73      286.35     37.09 o
  -1  12   3      740.78      735.02     57.46 o
   0  12   3     1474.14     1429.95    104.78 o
   1  12   3       29.74       25.25     24.69 o
   2  12   3       97.19       87.36     26.30 o
   3  12   3      228.08      228.42     29.69 o
   4  12   3      297.85      333.23     54.35 o
   5  12   3      426.43      492.90     39.54 o
   6  12   3      541.28      558.58     36.19 o
  -5  13   3      171.61      106.56     55.79 o
  -4  13   3        6.03      -48.54     48.54 o
  -3  13   3      381.75      437.39     66.95 o
  -2  13   3     1459.36     1242.42    100.42 o
  -1  13   3       34.20       46.47     32.85 o
   0  13   3      881.58      802.71     49.86 o
   1  13   3       45.08        0.34     26.37 o
   2  13   3       36.70       68.03     28.94 o
   3  13   3      496.67      520.04     39.39 o
 -16   0   4       29.27      -27.89     40.73 o
 -14   0   4      261.21      304.27     46.86 o
 -12   0   4     2613.39     2801.17    105.00 o
 -10   0   4      118.57      112.05     23.17 o
  -8   0   4     9302.25     9565.33    300.40 o
  -6   0   4     1867.45     1871.41     65.99 o
  -4   0   4      968.29     1035.90     63.41 o
  -2   0   4    40475.45    39034.44    857.85 o
   0   0   4     9527.49    10459.18    274.00 o
   2   0   4    17129.80    18799.20    493.43 o
   4   0   4    18959.22    19641.98    602.52 o
   6   0   4      987.88     1036.54     76.15 o
   8   0   4      927.87      958.54     51.23 o
  10   0   4     7221.97     6676.08    222.01 o
  12   0   4      287.04      298.14     37.99 o
 -16   1   4      333.60      416.94     33.10 o
 -15   1   4     1749.41     2125.70     65.54 o
 -14   1   4     1841.46     2077.68     69.65 o
 -13   1   4       29.69       50.63     18.63 o
 -12   1   4      863.89      969.86     37.88 o
 -11   1   4     4009.04     4374.17    105.44 o
 -10   1   4       45.33       50.21     14.88 o
  -9   1   4     2055.91     2192.72     57.32 o
  -8   1   4     5306.03     5858.98    154.85 o
  -7   1   4     5146.63     5716.47    129.13 o
  -6   1   4     4403.57     4329.00     98.56 o
  -5   1   4     1101.24      986.97     25.30 o
  -4   1   4      107.93      159.40      8.31 o
  -3   1   4     2062.51     2073.69     47.25 o
  -2   1   4    11988.75    11769.21    218.90 o
  -1   1   4        5.83       30.58     10.54 o
   0   1   4     7184.81     7326.50    150.02 o
   1   1   4     4103.14     3845.45     74.54 o
   2   1   4     2705.60     2620.30     52.42 o
   3   1   4     1471.05     1723.32     37.23 o
   4   1   4       66.00       65.59      9.41 o
   5   1   4      270.13      270.00     21.02 o
   6   1   4     2383.49     2286.37     72.47 o
   7   1   4     3670.35     3621.20     88.25 o
   8   1   4     1147.83     1109.03     38.96 o
   9   1   4       42.11       57.47     19.41 o
  10   1   4      754.73      749.81     33.39 o
  11   1   4      651.81      650.70     79.21 o
  12   1   4      124.05      143.27     27.15 o
  13   1   4      957.11     1012.68     51.72 o
 -16   2   4      278.95      293.03     30.69 o
 -15   2   4        8.12       37.59     22.61 o
 -14   2   4      813.11      931.81     45.82 o
 -13   2   4      189.40      168.41     24.98 o
 -12   2   4       63.93       75.60     17.92 o
 -11   2   4     1607.19     1647.00     70.38 o
 -10   2   4      853.97      894.53     37.51 o
  -9   2   4     3574.44     3613.18    119.42 o
  -8   2   4      945.00     1013.71     34.79 o
  -7   2   4     1001.59     1094.91     32.46 o
  -6   2   4      750.45      713.74     23.72 o
  -5   2   4    12295.70    12856.85    331.52 o
  -4   2   4     2962.47     2934.88     62.06 o
  -3   2   4     3983.13     3655.72     76.20 o
  -2   2   4      436.12      464.22     14.63 o
  -1   2   4     1266.59     1336.83     28.79 o
   0   2   4       10.20        7.47      6.56 o
   1   2   4       79.54      128.48      8.35 o
   2   2   4     9071.43     9156.72    171.83 o
   3   2   4    20646.02    21433.73    394.17 o
   4   2   4        2.86       -1.27      8.14 o
   5   2   4     3505.52     3212.70     77.52 o
   6   2   4     3764.44     3811.24     91.32 o
   7   2   4      463.88      442.90     23.22 o
   8   2   4     2191.57     2187.86     60.53 o
   9   2   4     1587.42     1510.75     48.35 o
  10   2   4       28.30       11.60     20.51 o
  11   2   4     1712.70     1789.87     65.40 o
  12   2   4      563.40      640.70     40.32 o
  13   2   4      224.10      230.79     35.86 o
 -16   3   4      126.81      158.25     36.16 o
 -15   3   4       58.17       57.42     24.39 o
 -14   3   4      245.99      253.31     33.67 o
 -13   3   4     3689.52     3692.18    108.21 o
 -12   3   4       41.15       36.87     20.28 o
 -11   3   4        5.18       12.70     13.22 o
 -10   3   4      837.79      912.72     30.68 o
  -9   3   4     1313.92     1389.52     58.99 o
  -8   3   4     1026.29     1029.00     30.13 o
  -7   3   4    17431.88    17694.83    427.42 o
  -6   3   4       18.73       22.91      8.46 o
  -5   3   4      255.98      283.71     12.47 o
  -4   3   4       12.13       14.62      7.03 o
  -3   3   4      608.38      552.81     14.40 o
  -2   3   4      640.24      751.96     18.78 o
  -1   3   4     5592.89     5490.69    104.55 o
   0   3   4     1879.07     1873.67     39.15 o
   1   3   4     3040.37     3054.09     60.36 o
   2   3   4     3287.91     3300.95     64.92 o
   3   3   4     1861.03     1565.58     52.54 o
   4   3   4       50.55       36.18     11.32 o
   5   3   4     1755.24     1590.30     44.76 o
   6   3   4     2328.67     2351.15     55.60 o
   7   3   4      309.93      276.45     18.74 o
   8   3   4      148.31      128.49     19.57 o
   9   3   4     3100.00     3023.30     90.77 o
  10   3   4      175.87      204.85     26.98 o
  11   3   4      849.04      825.01     43.19 o
  12   3   4       29.28       43.71     40.28 o
  13   3   4      320.92      359.07     36.47 o
 -16   4   4     1380.09     1532.25     87.29 o
 -15   4   4      777.15      755.11     65.16 o
 -14   4   4      841.63      839.75     77.69 o
 -13   4   4       33.09        3.20     21.17 o
 -12   4   4       55.32       36.38     20.15 o
 -11   4   4      182.65      192.16     22.59 o
 -10   4   4     2127.05     2108.78     93.88 o
  -9   4   4      674.00      656.49     26.88 o
  -8   4   4       10.34       -0.75     10.67 o
  -7   4   4      539.95      591.58     21.33 o
  -6   4   4       34.78       36.19      9.63 o
  -5   4   4       98.56      142.00     10.49 o
  -4   4   4    15083.95    14862.95    296.95 o
  -3   4   4       14.35        6.52      6.32 o
  -2   4   4     2035.48     1937.84     39.58 o
  -1   4   4     1053.85     1075.86     23.90 o
   0   4   4     6535.12     6867.31    130.55 o
   1   4   4      636.91      684.85     19.91 o
   2   4   4    13060.76    12909.16    239.87 o
   3   4   4      268.77      274.89     13.07 o
   4   4   4      634.05      575.54     23.12 o
   5   4   4     6487.01     6316.22    130.46 o
   6   4   4     3444.97     3276.10     97.76 o
   7   4   4       97.25       76.99     16.84 o
   8   4   4     1277.11     1178.96     41.88 o
   9   4   4        9.01        1.39     17.81 o
  10   4   4      231.57      261.40     28.63 o
  11   4   4       30.35       44.19     23.63 o
  12   4   4     1425.97     1449.53     68.22 o
  13   4   4       40.10       39.48     40.79 o
 -15   5   4       43.71       71.35     37.23 o
 -14   5   4      947.19      948.37     52.85 o
 -13   5   4      866.38      792.49     56.55 o
 -12   5   4     1199.13     1170.84     72.28 o
 -11   5   4       41.26       18.95     18.56 o
 -10   5   4       67.35       73.32     18.80 o
  -9   5   4      778.52      815.30     42.68 o
  -8   5   4       95.77       83.65     15.39 o
  -7   5   4     4467.52     4215.90    130.37 o
  -6   5   4     5592.81     5623.82    139.56 o
  -5   5   4     2881.35     3017.09     65.73 o
  -4   5   4     5714.35     5683.17    105.30 o
  -3   5   4        7.33        2.76      7.20 o
  -2   5   4      749.98      773.53     22.87 o
  -1   5   4     2284.07     2294.25     46.72 o
   0   5   4     5574.42     5765.55    111.06 o
   1   5   4      188.56      218.90     11.86 o
   2   5   4     1360.30     1235.68     31.77 o
   3   5   4      412.22      371.10     17.78 o
   4   5   4      150.60      160.15     18.02 o
   5   5   4     1742.60     1658.48     48.22 o
   6   5   4      705.02      640.48     28.49 o
   7   5   4        0.11        2.77     15.63 o
   8   5   4     2389.94     2207.38     63.35 o
   9   5   4      895.60      822.63     36.15 o
  10   5   4      379.20      387.85     40.40 o
  11   5   4       43.90       37.06     24.59 o
  12   5   4       73.06      104.30     28.48 o
 -15   6   4      283.15      307.71     52.01 o
 -14   6   4      511.64      505.38     55.21 o
 -13   6   4       43.95       30.89     28.00 o
 -12   6   4      712.76      671.79     82.57 o
 -11   6   4      207.14      170.25     23.51 o
 -10   6   4      260.28      244.95     23.85 o
  -9   6   4     2596.75     2433.18     89.99 o
  -8   6   4      805.62      725.51     33.44 o
  -7   6   4      411.26      434.14     24.76 o
  -6   6   4     4693.83     4537.96    106.99 o
  -5   6   4     2827.41     2855.17     63.26 o
  -4   6   4       24.66       27.78      9.39 o
  -3   6   4     3129.15     3272.37     58.83 o
  -2   6   4    10179.12    10133.30    185.47 o
  -1   6   4     3863.06     4007.45     77.49 o
   0   6   4      990.79      987.81     25.90 o
   1   6   4     1771.58     1752.15     42.35 o
   2   6   4       16.22        8.47     11.30 o
   3   6   4     2102.89     1967.32     60.98 o
   4   6   4     2188.99     2074.55     64.49 o
   5   6   4     2218.55     2129.56     58.71 o
   6   6   4       32.99       43.03     21.74 o
   7   6   4       21.26       -4.28     16.15 o
   8   6   4     1963.22     1784.84     55.54 o
   9   6   4      368.59      310.95     25.86 o
  10   6   4     1090.95      998.04     48.16 o
  11   6   4      607.05      519.74     48.34 o
  12   6   4       14.44       42.45     27.34 o
 -14   7   4        1.70        9.74     30.59 o
 -13   7   4      310.47      323.26     37.51 o
 -12   7   4       15.54        2.56     26.20 o
 -11   7   4     1223.77     1072.01     63.86 o
 -10   7   4       16.47       29.17     32.92 o
  -9   7   4     3757.05     3357.44    100.85 o
  -8   7   4      294.33      299.52     23.87 o
  -7   7   4      406.67      367.76     24.48 o
  -6   7   4       48.55       51.11     16.57 o
  -5   7   4     9268.52     8677.85    188.67 o
  -4   7   4      365.03      360.57     15.54 o
  -3   7   4     1622.30     1583.16     33.75 o
  -2   7   4      433.24      441.10     19.04 o
  -1   7   4       31.14       21.06     11.46 o
   0   7   4        3.66        9.20     10.10 o
   1   7   4     4431.16     4165.58    112.90 o
   2   7   4       11.28      -13.82     15.94 o
   3   7   4       41.64       19.77     16.65 o
   4   7   4        1.58       10.38     16.60 o
   5   7   4        3.28       17.03     17.73 o
   6   7   4      182.98      162.29     26.71 o
   7   7   4     3926.82     3618.82    124.97 o
   8   7   4       35.75       34.78     21.43 o
   9   7   4      656.85      588.50     37.09 o
  10   7   4       60.78       48.92     31.47 o
  11   7   4       24.61       53.37     27.24 o
 -13   8   4       34.23       66.04     31.19 o
 -12   8   4      294.11      299.33     45.95 o
 -11   8   4     1264.01     1236.30     58.04 o
 -10   8   4        6.83      -12.55     28.72 o
  -9   8   4      293.45      263.27     66.67 o
  -8   8   4      604.69      583.42     48.42 o
  -7   8   4      479.11      411.06     26.59 o
  -6   8   4      923.55      864.92     31.77 o
  -5   8   4     2640.55     2459.44     71.06 o
  -4   8   4     1010.18     1017.68     34.01 o
  -3   8   4     1483.37     1568.85     40.24 o
  -2   8   4     6333.71     6467.13    131.50 o
  -1   8   4      388.32      439.19     20.21 o
   0   8   4      410.73      413.83     26.81 o
   1   8   4      277.69      319.19     21.77 o
   2   8   4      568.05      521.79     35.94 o
   3   8   4     2905.93     2837.16     84.55 o
   4   8   4     7204.68     6703.12    177.70 o
   5   8   4     1744.71     1633.26     96.72 o
   6   8   4      126.47       98.79     38.93 o
   7   8   4      211.48      213.74     26.18 o
   8   8   4       84.93       76.97     24.16 o
   9   8   4      584.65      585.22     38.48 o
  10   8   4      962.91     1039.82     62.35 o
 -12   9   4      590.23      491.68     42.09 o
 -11   9   4      511.96      418.34     44.29 o
 -10   9   4      307.31      264.10     33.11 o
  -9   9   4       47.96       43.31     25.93 o
  -8   9   4     1873.48     1726.11     79.28 o
  -7   9   4      932.40      841.64     40.27 o
  -6   9   4     1409.76     1351.93     42.54 o
  -5   9   4     1510.88     1407.58     43.11 o
  -4   9   4      721.39      725.97     29.49 o
  -3   9   4     2337.34     2374.38     87.18 o
  -2   9   4      576.54      581.84     31.92 o
  -1   9   4      791.25      845.55     46.06 o
   0   9   4     2167.38     2232.25     60.81 o
   1   9   4        3.70      -12.86     16.30 o
   2   9   4      392.39      422.47     25.27 o
   3   9   4     1782.24     1701.60    119.92 o
   4   9   4      382.29      360.69     28.72 o
   5   9   4     1234.32     1182.24     54.03 o
   6   9   4      172.75      190.44     26.29 o
   7   9   4       67.38       65.04     24.29 o
   8   9   4      653.15      675.79     71.97 o
   9   9   4       24.44       12.97     25.66 o
  10   9   4      269.35      299.56     34.97 o
 -11  10   4        2.59       26.48     30.35 o
 -10  10   4      482.48      466.35     46.54 o
  -9  10   4      203.13      172.88     36.97 o
  -8  10   4       38.42       41.62     25.18 o
  -7  10   4       15.75       37.50     23.30 o
  -6  10   4      141.93      150.67     25.22 o
  -5  10   4       16.96       17.62     15.02 o
  -4  10   4     4979.46     4862.31    113.92 o
  -3  10   4       59.17       56.64     25.60 o
  -2  10   4      106.14       66.80     22.21 o
  -1  10   4      601.37      573.82     35.83 o
   0  10   4      751.35      723.84     69.90 o
   1  10   4      271.29      249.25     23.42 o
   2  10   4     3489.47     3477.00    183.69 o
   3  10   4      374.23      330.85     35.19 o
   4  10   4        6.66       -2.47     24.40 o
   5  10   4      114.01      124.20     25.40 o
   6  10   4     1313.76     1203.46     52.71 o
   7  10   4       14.11      -13.40     29.72 o
   8  10   4      320.01      387.68     35.36 o
 -10  11   4       33.40       28.68     30.92 o
  -9  11   4       14.32       -8.19     27.94 o
  -8  11   4       11.20      -12.98     25.81 o
  -7  11   4     2320.19     2193.48    241.57 o
  -6  11   4       71.41       47.51     24.56 o
  -5  11   4      118.44       44.07     43.52 o
  -4  11   4       43.30      -12.83     38.49 o
  -3  11   4      459.70      504.70     40.42 o
  -2  11   4      330.98      283.58     34.94 o
  -1  11   4     1710.80     1716.72    170.14 o
   0  11   4       77.93       60.60     23.82 o
   1  11   4       25.66       39.11     31.28 o
   2  11   4       39.43       38.66     20.56 o
   3  11   4      633.39      620.72     32.81 o
   4  11   4      260.77      257.98     26.46 o
   5  11   4      556.24      545.91     51.29 o
   6  11   4      224.18      219.20     36.68 o
   7  11   4        3.93       28.00     35.40 o
  -8  12   4      151.94      126.87     32.27 o
  -7  12   4       47.10       12.83     47.42 o
  -6  12   4      128.77      102.09     51.33 o
  -5  12   4      179.38      171.27     54.67 o
  -4  12   4       34.86       36.26     46.86 o
  -3  12   4      239.71      285.08     56.90 o
  -2  12   4      305.83      416.75     60.81 o
  -1  12   4      317.88      338.22     32.86 o
   0  12   4      636.99      598.71     38.44 o
   1  12   4       92.37       82.37     26.62 o
   2  12   4     1225.02     1185.75    106.85 o
   3  12   4      682.13      677.25     40.89 o
   4  12   4       13.77       27.68     34.55 o
   5  12   4      185.26      243.10     35.71 o
  -5  13   4      594.24      582.44     77.55 o
  -4  13   4       95.07       78.10     52.44 o
  -3  13   4      401.94      360.96     65.83 o
  -2  13   4       46.24       74.20     50.21 o
  -1  13   4       82.84       80.89     50.77 o
   0  13   4      433.71      443.30     48.52 o
   1  13   4      490.87      498.44     52.28 o
   2  13   4      214.25      207.96     37.18 o
 -15   0   5      595.95      715.26     51.31 o
 -13   0   5      196.95      239.12     32.57 o
 -11   0   5     7285.44     8027.15    258.07 o
  -9   0   5     6625.75     7512.69    239.49 o
  -7   0   5      202.77      199.85     18.57 o
  -5   0   5     2884.34     2652.82     75.58 o
  -3   0   5    11404.80    12064.72    317.64 o
  -1   0   5     1336.94     1545.33     46.61 o
   1   0   5     5229.60     5086.98    137.93 o
   3   0   5     6316.61     6386.78    171.91 o
   5   0   5     3424.28     3279.37    112.55 o
   7   0   5     3569.45     3608.36    126.10 o
   9   0   5      218.69      264.64     32.68 o
  11   0   5     1005.51      962.35     94.84 o
  13   0   5      456.31      398.33     65.83 o
 -16   1   5      105.63      159.31     32.59 o
 -15   1   5      119.59      156.06     28.11 o
 -14   1   5     1288.13     1448.38     50.02 o
 -13   1   5       70.22       49.76     18.34 o
 -12   1   5     1367.48     1425.62     46.36 o
 -11   1   5     1179.16     1265.86     41.63 o
 -10   1   5       96.19      106.26     15.72 o
  -9   1   5     2665.45     2785.68     69.49 o
  -8   1   5     3001.19     3059.93     73.91 o
  -7   1   5     1703.49     1777.32     42.25 o
  -6   1   5      296.03      381.12     15.91 o
  -5   1   5      388.88      363.86     13.70 o
  -4   1   5     1123.93     1182.67     30.97 o
  -3   1   5     1851.36     1717.90     36.01 o
  -2   1   5    14550.61    13767.74    286.49 o
  -1   1   5     2114.85     1976.15     40.61 o
   0   1   5     1333.58     1398.17     30.90 o
   1   1   5     1013.80      928.87     23.24 o
   2   1   5      934.82     1043.14     26.11 o
   3   1   5      334.00      302.44     13.19 o
   4   1   5     2404.65     2148.58     46.51 o
   5   1   5     3880.40     3834.61     91.40 o
   6   1   5      432.73      416.91     22.18 o
   7   1   5       18.01       10.63     15.92 o
   8   1   5       45.42       48.39     17.41 o
   9   1   5     1481.89     1490.68     48.72 o
  10   1   5     1368.39     1385.36     48.31 o
  11   1   5      291.96      358.39     59.23 o
  12   1   5        7.04       11.91     25.93 o
  13   1   5      331.89      369.75     55.46 o
 -16   2   5        1.31       33.01     30.77 o
 -15   2   5      387.09      517.29    105.72 o
 -14   2   5      764.07      846.00     42.97 o
 -13   2   5     2204.16     2363.68     71.59 o
 -12   2   5     1281.65     1442.09     58.96 o
 -11   2   5      403.42      440.55     23.78 o
 -10   2   5       63.93       60.50     14.66 o
  -9   2   5     1490.39     1612.06     47.34 o
  -8   2   5      327.67      372.76     16.94 o
  -7   2   5     3070.94     3153.51     71.28 o
  -6   2   5     6205.18     6023.36    123.65 o
  -5   2   5     4312.03     4467.93     92.86 o
  -4   2   5    19303.17    19436.36    442.76 o
  -3   2   5     1337.28     1186.79     27.56 o
  -2   2   5      271.67      286.83     11.31 o
  -1   2   5      858.81      827.78     20.68 o
   0   2   5     6964.20     6776.02    128.08 o
   1   2   5      304.12      326.67     12.62 o
   2   2   5     7317.86     7252.90    138.04 o
   3   2   5     1426.73     1337.11     31.87 o
   4   2   5      814.58      804.19     25.79 o
   5   2   5        2.78        7.80     12.61 o
   6   2   5       39.21       28.98     14.60 o
   7   2   5      231.47      217.89     20.17 o
   8   2   5      366.91      377.52     24.48 o
   9   2   5     2338.00     2134.82     61.75 o
  10   2   5     1580.27     1608.43     65.74 o
  11   2   5      240.13      237.36     30.20 o
  12   2   5       56.08       81.07     28.00 o
  13   2   5      246.21      331.70     36.92 o
 -16   3   5     1762.36     1999.71     80.69 o
 -15   3   5      461.98      520.45     50.48 o
 -14   3   5        7.01       -0.42     30.83 o
 -13   3   5      315.38      323.48     28.74 o
 -12   3   5      694.86      738.57     37.04 o
 -11   3   5      731.38      788.82     29.30 o
 -10   3   5     3404.88     3531.71    119.25 o
  -9   3   5      764.24      823.26     29.95 o
  -8   3   5       96.00       90.10     12.05 o
  -7   3   5     1214.82     1233.89     32.94 o
  -6   3   5     7333.23     7123.48    231.43 o
  -5   3   5      314.91      404.57     15.74 o
  -4   3   5     4710.32     4318.78     89.64 o
  -3   3   5      219.14      302.25     13.87 o
  -2   3   5    11584.23    12100.78    205.57 o
  -1   3   5      484.44      447.62     14.66 o
   0   3   5     3565.19     3379.55     66.90 o
   1   3   5      204.19      202.05     10.92 o
   2   3   5     3168.72     3073.13     61.70 o
   3   3   5       74.87       82.96     10.00 o
   4   3   5     1667.06     1658.21     41.04 o
   5   3   5     2609.08     2511.91     64.61 o
   6   3   5     5485.59     5373.06    125.84 o
   7   3   5     1704.67     1707.75     50.90 o
   8   3   5       80.14      100.04     21.00 o
   9   3   5      504.97      459.53     37.12 o
  10   3   5      133.73      107.34     37.13 o
  11   3   5       61.37       82.92     25.95 o
  12   3   5     1347.54     1310.30     59.13 o
  13   3   5      535.76      601.15     67.27 o
 -16   4   5       65.41      107.41     35.63 o
 -15   4   5      523.00      532.62     52.77 o
 -14   4   5      558.36      578.93     50.78 o
 -13   4   5     4313.36     4404.30    212.28 o
 -12   4   5       20.04       13.13     19.60 o
 -11   4   5      590.24      580.37     35.41 o
 -10   4   5      133.62      112.83     17.10 o
  -9   4   5      177.82      200.46     19.02 o
  -8   4   5        4.32        0.95     10.68 o
  -7   4   5    11214.69    10593.64    314.13 o
  -6   4   5     4915.66     5002.27    104.87 o
  -5   4   5     1509.47     1474.56     36.03 o
  -4   4   5       10.28       17.38      5.90 o
  -3   4   5     7546.47     7605.76    139.58 o
  -2   4   5     1026.38     1093.49     24.48 o
  -1   4   5     5622.57     5642.81    108.52 o
   0   4   5      301.34      258.59     12.53 o
   1   4   5      383.32      380.72     17.00 o
   2   4   5      204.97      187.90     11.46 o
   3   4   5     8229.16     7910.91    160.73 o
   4   4   5       72.02       80.29     11.28 o
   5   4   5       69.16       74.43     16.43 o
   6   4   5        3.90       -0.83     16.14 o
   7   4   5       33.82       39.56     18.33 o
   8   4   5      727.39      635.23     34.59 o
   9   4   5     3538.75     3337.55    100.03 o
  10   4   5      222.76      225.24     28.20 o
  11   4   5       50.92       54.30     25.93 o
  12   4   5        6.29       34.62     27.17 o
 -15   5   5      638.10      634.97     47.64 o
 -14   5   5      310.27      296.65     43.30 o
 -13   5   5      219.93      245.70     39.12 o
 -12   5   5      334.37      353.00     39.92 o
 -11   5   5      863.50      817.61     52.02 o
 -10   5   5      309.70      283.29     23.35 o
  -9   5   5     2879.77     2829.20     81.95 o
  -8   5   5      106.45      103.90     15.22 o
  -7   5   5      169.78      201.04     14.23 o
  -6   5   5     1682.11     1570.97     45.63 o
  -5   5   5      223.82      241.05     11.77 o
  -4   5   5      356.36      267.96     11.38 o
  -3   5   5     4194.89     3946.86     81.41 o
  -2   5   5      485.22      524.64     17.82 o
  -1   5   5      713.49      662.89     19.09 o
   0   5   5     1939.64     1956.87     43.06 o
   1   5   5     1480.26     1533.28     35.75 o
   2   5   5      665.34      607.26     21.54 o
   3   5   5      619.87      596.78     21.54 o
   4   5   5        2.86        8.86     14.85 o
   5   5   5     5856.53     5578.60    148.07 o
   6   5   5     1138.08     1145.27     45.56 o
   7   5   5      448.12      428.92     38.24 o
   8   5   5     1485.10     1362.67     53.74 o
   9   5   5        0.53       -5.23     22.57 o
  10   5   5      162.97      167.20     27.64 o
  11   5   5     1117.71     1125.40     63.84 o
  12   5   5      394.40      368.43     37.04 o
 -15   6   5      518.34      517.24     46.05 o
 -14   6   5       95.59       69.24     37.93 o
 -13   6   5        3.86      -31.35     34.59 o
 -12   6   5      382.95      435.56    114.09 o
 -11   6   5     1244.43     1202.20     65.74 o
 -10   6   5       79.57      105.04     30.08 o
  -9   6   5      128.48       79.72     18.39 o
  -8   6   5      111.29       82.30     19.27 o
  -7   6   5      266.97      240.00     19.84 o
  -6   6   5     3618.95     3539.99    103.56 o
  -5   6   5     5771.83     5753.72    107.46 o
  -4   6   5     1564.98     1471.51     33.74 o
  -3   6   5      856.14      922.90     25.75 o
  -2   6   5        1.10        1.64      9.86 o
  -1   6   5     2182.07     2349.16     46.44 o
   0   6   5     3257.97     3403.55     69.32 o
   1   6   5     8372.60     8496.00    173.89 o
   2   6   5      147.07      126.82     18.02 o
   3   6   5       11.74        7.30     15.35 o
   4   6   5        5.15        5.39     16.20 o
   5   6   5     1465.84     1368.57     53.90 o
   6   6   5       85.58       90.92     20.31 o
   7   6   5     3692.01     3421.07    100.57 o
   8   6   5      608.49      627.38     36.11 o
   9   6   5        5.95        0.56     21.96 o
  10   6   5       37.15       39.73     25.11 o
  11   6   5      105.00      114.03     28.97 o
 -14   7   5      535.55      521.09     44.27 o
 -13   7   5       34.58       69.90     35.25 o
 -12   7   5      297.72      270.14     46.31 o
 -11   7   5       51.27        3.91     29.86 o
 -10   7   5       10.74        8.22     28.10 o
  -9   7   5       33.20       -4.41     26.40 o
  -8   7   5      163.76      190.55     31.16 o
  -7   7   5      403.61      441.43     25.65 o
  -6   7   5       86.63       62.81     13.75 o
  -5   7   5      611.04      647.34     23.07 o
  -4   7   5       32.26       29.30     11.05 o
  -3   7   5      160.39      164.50     13.41 o
  -2   7   5    10023.74     9929.00    195.73 o
  -1   7   5        1.01       -5.86      9.90 o
   0   7   5      268.32      296.27     15.47 o
   1   7   5      360.33      350.29     32.63 o
   2   7   5        9.96       31.17     17.31 o
   3   7   5       67.17       58.36     18.16 o
   4   7   5     4382.59     4294.54    118.84 o
   5   7   5        3.96      -10.32     20.32 o
   6   7   5       86.14       97.41     21.45 o
   7   7   5      132.75      143.25     23.89 o
   8   7   5      986.20     1003.78     47.28 o
   9   7   5       36.95       19.97     23.70 o
  10   7   5      727.86      651.60     41.66 o
  11   7   5        6.57       26.89     27.59 o
 -13   8   5       76.87       51.51     31.49 o
 -12   8   5       42.58       45.40     34.57 o
 -11   8   5     1207.32     1150.72     68.70 o
 -10   8   5       21.47        9.15     29.85 o
  -9   8   5      284.34      317.25     38.77 o
  -8   8   5      130.12      124.92     30.34 o
  -7   8   5      479.11      450.53     38.45 o
  -6   8   5     3266.69     3101.27     75.47 o
  -5   8   5     3134.47     2978.75     72.75 o
  -4   8   5     2043.36     1968.28     52.34 o
  -3   8   5     2763.92     2793.72     58.78 o
  -2   8   5        0.48      -12.97     12.97 o
  -1   8   5     1919.24     2009.24     50.65 o
   0   8   5      464.45      489.75     25.25 o
   1   8   5     1069.08     1077.13     37.96 o
   2   8   5      621.51      541.64     33.68 o
   3   8   5      622.79      622.91     33.62 o
   4   8   5       47.44       30.79     19.40 o
   5   8   5     2050.87     1880.62     64.49 o
   6   8   5        3.02      -23.65     23.65 o
   7   8   5     2111.93     1964.26     78.35 o
   8   8   5      245.39      239.67     29.30 o
   9   8   5        1.17       27.77     25.08 o
  10   8   5      188.24      174.66     31.03 o
 -13   9   5      148.47      164.02     68.62 o
 -12   9   5      161.85      142.01     34.17 o
 -11   9   5      142.36      196.77     32.54 o
 -10   9   5      118.06      107.33     44.35 o
  -9   9   5      291.42      329.96     42.40 o
  -8   9   5        0.85        7.73     27.02 o
  -7   9   5      308.28      285.07     35.31 o
  -6   9   5        6.26        1.66     33.75 o
  -5   9   5       32.25       24.07     18.18 o
  -4   9   5      801.74      806.80     60.07 o
  -3   9   5     1749.70     1773.15     50.97 o
  -2   9   5     1489.29     1541.55     84.92 o
  -1   9   5     1135.36     1191.31     46.30 o
   0   9   5       43.87       41.36     18.07 o
   1   9   5      129.84       94.49     19.10 o
   2   9   5      353.73      345.65     24.12 o
   3   9   5      383.86      374.32     29.62 o
   4   9   5      440.74      403.42     52.85 o
   5   9   5     2566.12     2367.05    112.19 o
   6   9   5     1370.31     1180.87     51.10 o
   7   9   5      160.26      177.49     27.82 o
   8   9   5       36.88       27.28     25.44 o
   9   9   5      217.79      254.29     33.49 o
 -11  10   5       14.96       17.94     30.32 o
 -10  10   5      159.13      171.16     32.41 o
  -9  10   5       53.97       51.32     26.84 o
  -8  10   5       67.57       59.77     31.04 o
  -7  10   5     1975.86     1980.35    194.70 o
  -6  10   5      100.14       89.59     30.16 o
  -5  10   5        7.14        7.44     25.10 o
  -4  10   5      226.80      222.60     46.86 o
  -3  10   5     1547.20     1552.31     82.01 o
  -2  10   5       14.86        7.16     20.75 o
  -1  10   5     1461.70     1446.64     73.50 o
   0  10   5      397.08      432.75     36.24 o
   1  10   5       25.60        0.80     19.12 o
   2  10   5       13.50       17.92     18.98 o
   3  10   5     3625.43     3635.06    162.14 o
   4  10   5      372.20      345.77     56.12 o
   5  10   5      292.60      324.50     36.73 o
   6  10   5        9.12       15.61     35.24 o
   7  10   5      124.71      149.58     37.07 o
   8  10   5      673.59      620.14     52.54 o
 -10  11   5      325.58      357.77     38.85 o
  -9  11   5      173.57      189.99     32.24 o
  -8  11   5      217.84      203.67     30.90 o
  -7  11   5      200.72      209.49     29.85 o
  -6  11   5     1094.47     1048.04     56.20 o
  -5  11   5       97.97       84.80     44.63 o
  -4  11   5     1253.12     1222.90     93.17 o
  -3  11   5       33.53        5.58     41.28 o
  -2  11   5      312.57      281.30     37.60 o
  -1  11   5       99.36      116.63     35.91 o
   0  11   5      682.24      622.71     45.60 o
   1  11   5       10.19       28.88     22.72 o
   2  11   5      180.25      233.85     25.24 o
   3  11   5      107.91      133.67     25.61 o
   4  11   5       39.07       42.37     23.19 o
   5  11   5       26.07       64.82     22.94 o
   6  11   5      700.60      674.33     63.48 o
  -8  12   5       15.17       22.81     33.94 o
  -7  12   5      272.97      174.06     56.90 o
  -6  12   5      196.85      202.51     56.35 o
  -5  12   5       23.93       45.19     46.31 o
  -4  12   5      312.51      307.40     58.02 o
  -3  12   5      534.65      550.08     66.95 o
  -2  12   5       68.17       76.99     45.19 o
  -1  12   5     1063.04     1159.79     65.47 o
   0  12   5      415.49      498.47     45.17 o
   1  12   5     1286.61     1268.64     67.59 o
   2  12   5     1042.98     1102.38     90.74 o
   3  12   5      246.99      227.85     39.37 o
   4  12   5      192.53      195.97     28.09 o
  -5  13   5       64.28       32.92     54.12 o
  -4  13   5        5.54        7.81     49.09 o
  -3  13   5       36.39       62.48     51.33 o
  -2  13   5      394.90      434.60     66.39 o
  -1  13   5        5.74       -6.14     34.61 o
   0  13   5        6.02      -10.04     32.74 o
   1  13   5       60.26       74.79     35.70 o
 -16   0   6      600.26      595.27     79.22 o
 -14   0   6     3773.18     4400.69    382.43 o
 -12   0   6     1165.55     1244.31     60.25 o
 -10   0   6      530.22      540.29     34.99 o
  -8   0   6    13373.92    13650.80    422.34 o
  -6   0   6     6406.29     7034.19    189.34 o
  -4   0   6    11475.00    13316.91    349.84 o
  -2   0   6    31511.91    31163.06    809.88 o
   0   0   6     3293.18     3503.18     98.07 o
   2   0   6     3859.14     4128.13    115.55 o
   4   0   6     3671.57     3658.63    105.10 o
   6   0   6     1298.74     1246.27     58.69 o
   8   0   6     3337.23     3189.36    117.61 o
  10   0   6      462.86      516.32     43.88 o
  12   0   6      193.85      138.92     51.33 o
 -17   1   6      553.89      703.44     63.29 o
 -16   1   6      237.99      289.68     43.00 o
 -15   1   6       35.37       45.88     26.41 o
 -14   1   6        4.41       -0.29     18.93 o
 -13   1   6        1.46      -13.57     16.78 o
 -12   1   6      776.27      830.33     34.49 o
 -11   1   6     5327.66     5816.05    135.02 o
 -10   1   6     3016.83     3197.55     99.22 o
  -9   1   6     1096.61     1072.13     31.95 o
  -8   1   6      461.20      536.35     21.61 o
  -7   1   6       33.10       25.10      9.35 o
  -6   1   6     4903.49     4903.53     95.02 o
  -5   1   6    14439.79    14902.27    311.27 o
  -4   1   6    10346.35    10511.72    221.38 o
  -3   1   6      159.03      155.72     10.27 o
  -2   1   6      403.03      411.49     13.03 o
  -1   1   6     3068.19     3084.46     61.33 o
   0   1   6     3949.75     4075.30     79.55 o
   1   1   6     6431.08     6496.48    123.95 o
   2   1   6     2792.17     2642.03     54.46 o
   3   1   6      838.57      772.42     22.93 o
   4   1   6      552.34      493.19     18.53 o
   5   1   6     3227.92     3116.74     77.48 o
   6   1   6     1552.06     1511.39     46.49 o
   7   1   6      556.29      537.64     27.19 o
   8   1   6       43.44       44.05     18.18 o
   9   1   6      416.00      401.85     27.38 o
  10   1   6     1760.24     1785.33     57.51 o
  11   1   6     1247.40     1247.89     57.17 o
  12   1   6      453.65      548.11     49.77 o
 -16   2   6      335.45      375.58     46.74 o
 -15   2   6     2832.71     3158.17    367.93 o
 -14   2   6      659.04      712.54     63.88 o
 -13   2   6      787.86      860.38     32.93 o
 -12   2   6      961.40     1011.76     46.27 o
 -11   2   6      182.37      200.48     17.08 o
 -10   2   6      466.17      503.94     21.90 o
  -9   2   6     3511.16     3548.46     94.93 o
  -8   2   6     1677.76     1748.91     43.08 o
  -7   2   6     2515.58     2540.09     58.97 o
  -6   2   6     5225.11     5385.60    111.56 o
  -5   2   6        5.95        7.61     10.06 o
  -4   2   6     3632.64     3698.30     73.23 o
  -3   2   6     1941.67     2362.51     49.07 o
  -2   2   6     3371.66     3553.25     79.22 o
  -1   2   6     9360.56     9344.88    175.62 o
   0   2   6     8139.74     8239.83    155.49 o
   1   2   6    11010.85    11007.24    205.50 o
   2   2   6        7.10        2.09      9.25 o
   3   2   6      100.09       76.80     10.58 o
   4   2   6      944.33      879.39     27.61 o
   5   2   6     5755.48     5688.20    131.96 o
   6   2   6      217.52      187.35     19.26 o
   7   2   6     2687.21     2624.93     70.02 o
   8   2   6      184.96      177.33     28.75 o
   9   2   6       72.24       88.32     27.52 o
  10   2   6      613.75      625.32     43.64 o
  11   2   6      530.34      508.20     39.98 o
  12   2   6      125.01      141.60     37.58 o
 -16   3   6       21.35       27.32     38.18 o
 -15   3   6      385.71      517.32     50.49 o
 -14   3   6        7.07       17.51     31.20 o
 -13   3   6     2959.64     3228.83    223.16 o
 -12   3   6       18.28        9.10     26.36 o
 -11   3   6      868.40      874.38     33.56 o
 -10   3   6        8.35        1.15     13.31 o
  -9   3   6     2519.70     2655.42    145.19 o
  -8   3   6      254.68      261.69     15.85 o
  -7   3   6     4829.57     4686.33    143.55 o
  -6   3   6     1479.03     1547.44     43.05 o
  -5   3   6      958.40      987.72     32.81 o
  -4   3   6     4474.45     4462.65     87.77 o
  -3   3   6     7436.08     7251.14    138.39 o
  -2   3   6      191.37      228.87     10.50 o
  -1   3   6      721.70      683.71     20.08 o
   0   3   6     2354.51     2427.26     50.48 o
   1   3   6      223.39      269.09     13.89 o
   2   3   6     1309.75     1287.11     37.47 o
   3   3   6    10329.79     9936.32    187.99 o
   4   3   6       36.76       40.16     11.60 o
   5   3   6       82.58       65.11     15.80 o
   6   3   6      899.80      855.85     33.59 o
   7   3   6      192.02      236.29     24.32 o
   8   3   6      135.67      101.91     22.48 o
   9   3   6     2748.44     2628.10    105.43 o
  10   3   6      290.89      303.98     30.92 o
  11   3   6       83.32       73.00     27.91 o
  12   3   6       13.90       20.57     46.70 o
 -16   4   6     1694.12     1914.68    162.63 o
 -15   4   6       81.39      119.26     38.72 o
 -14   4   6        7.17        7.11     31.69 o
 -13   4   6      105.96      107.95     33.37 o
 -12   4   6      965.26      950.77     96.79 o
 -11   4   6        0.98        7.81     26.05 o
 -10   4   6     2458.99     2417.48     76.22 o
  -9   4   6      456.63      478.12     21.65 o
  -8   4   6     2298.78     2298.14     64.49 o
  -7   4   6      802.26      831.17     26.50 o
  -6   4   6    13605.93    13446.61    294.37 o
  -5   4   6      537.41      533.22     16.07 o
  -4   4   6     2876.09     2735.22     54.37 o
  -3   4   6     2664.26     2808.01     52.49 o
  -2   4   6       69.33       64.39      8.33 o
  -1   4   6      393.97      353.64     14.34 o
   0   4   6    12572.87    12642.71    236.28 o
   1   4   6     5526.34     5816.47    112.11 o
   2   4   6     1037.13      950.93     26.41 o
   3   4   6      216.50      202.49     13.43 o
   4   4   6      253.00      234.97     15.49 o
   5   4   6      197.99      201.53     19.39 o
   6   4   6     1734.24     1657.06     56.97 o
   7   4   6      511.02      505.13     30.85 o
   8   4   6       58.81       70.89     22.15 o
   9   4   6      338.17      307.59     29.75 o
  10   4   6      122.45      133.07     30.17 o
  11   4   6       65.31       69.81     27.87 o
  12   4   6     1635.51     1601.65     81.81 o
 -15   5   6      518.71      500.54     52.54 o
 -14   5   6      328.99      252.66     46.03 o
 -13   5   6      272.96      282.30     40.99 o
 -12   5   6      374.04      373.02     73.08 o
 -11   5   6      393.88      381.24     39.47 o
 -10   5   6     2510.54     2386.89     95.40 o
  -9   5   6      756.82      786.22     40.24 o
  -8   5   6       16.02       16.90     11.77 o
  -7   5   6      550.18      567.33     22.66 o
  -6   5   6     3077.29     3002.52     66.86 o
  -5   5   6      285.25      256.43     12.68 o
  -4   5   6     4308.58     4284.13     87.84 o
  -3   5   6      514.31      473.76     16.26 o
  -2   5   6      706.41      687.58     20.18 o
  -1   5   6      659.10      691.65     22.32 o
   0   5   6     3117.88     3128.42     64.44 o
   1   5   6      456.58      455.98     17.59 o
   2   5   6     6894.65     6747.33    129.99 o
   3   5   6     1791.56     1658.64     41.59 o
   4   5   6     3447.08     3359.16     95.01 o
   5   5   6       34.46       58.44     18.07 o
   6   5   6       14.52        1.95     17.62 o
   7   5   6     1816.11     1689.96     59.98 o
   8   5   6      167.08      230.62     40.68 o
   9   5   6     1046.30     1057.78     49.33 o
  10   5   6     1575.62     1510.76     62.09 o
  11   5   6      376.35      386.99     36.86 o
 -15   6   6      646.23      698.94     59.77 o
 -14   6   6     1040.54     1140.44     70.27 o
 -13   6   6      197.18      132.77     36.97 o
 -12   6   6     1123.61     1048.46     62.71 o
 -11   6   6       69.74      151.63     62.48 o
 -10   6   6       40.00       14.00     52.16 o
  -9   6   6     1172.65     1103.15     59.89 o
  -8   6   6     6329.52     6062.94    202.47 o
  -7   6   6     3625.94     3634.97    117.37 o
  -6   6   6      436.17      425.80     16.18 o
  -5   6   6      713.17      749.19     22.51 o
  -4   6   6       47.82       42.62     12.10 o
  -3   6   6      328.55      331.03     15.64 o
  -2   6   6     5914.50     5988.79    106.52 o
  -1   6   6      753.34      747.98     22.60 o
   0   6   6       56.63       76.05     12.02 o
   1   6   6     7363.16     7414.55    142.80 o
   2   6   6     1593.32     1534.25     51.99 o
   3   6   6      223.86      255.68     22.51 o
   4   6   6      690.20      700.53     34.43 o
   5   6   6     1481.00     1339.04     50.49 o
   6   6   6        6.07       -7.29     18.68 o
   7   6   6      600.59      567.76     34.17 o
   8   6   6     1420.05     1419.30     93.75 o
   9   6   6       25.51       29.66     26.19 o
  10   6   6      193.76      153.98     29.51 o
  11   6   6      309.89      236.72     33.83 o
 -14   7   6        4.47        1.22     36.03 o
 -13   7   6       34.89       20.26     34.31 o
 -12   7   6       25.56       -8.35     30.83 o
 -11   7   6     4176.14     3738.70    406.15 o
 -10   7   6      408.51      374.32     57.18 o
  -9   7   6       58.05       55.98     28.37 o
  -8   7   6       63.26       31.96     26.61 o
  -7   7   6      648.48      554.31     51.05 o
  -6   7   6      775.35      845.76     47.95 o
  -5   7   6     1519.20     1510.25     36.04 o
  -4   7   6       16.68       42.64     16.18 o
  -3   7   6       97.95       96.14     14.67 o
  -2   7   6       54.76       46.44     11.81 o
  -1   7   6     3225.11     3312.80     63.56 o
   0   7   6       46.95       42.70     11.52 o
   1   7   6     3558.43     3795.41    105.43 o
   2   7   6      139.53      142.95     20.54 o
   3   7   6     2615.75     2593.35     78.52 o
   4   7   6       66.67       88.28     20.05 o
   5   7   6     2690.24     2537.70     79.17 o
   6   7   6       86.59      114.00     22.84 o
   7   7   6     1861.36     1943.50     68.43 o
   8   7   6       13.68       -9.44     22.53 o
   9   7   6       56.59       79.08     26.48 o
  10   7   6       65.07       61.90     31.04 o
 -14   8   6      338.63      293.45     73.64 o
 -13   8   6      494.93      496.83     51.47 o
 -12   8   6      217.45      230.31     93.45 o
 -11   8   6        5.56        2.97     32.17 o
 -10   8   6     1783.16     1418.75    208.09 o
  -9   8   6      997.43      971.59     58.30 o
  -8   8   6     2431.43     2176.75    135.57 o
  -7   8   6     2191.00     1936.43     82.56 o
  -6   8   6      185.91      195.45     29.98 o
  -5   8   6       19.82        1.77     23.01 o
  -4   8   6       72.03       71.32     14.37 o
  -3   8   6        8.63       18.91     17.51 o
  -2   8   6     3221.82     3394.27     69.94 o
  -1   8   6     1467.05     1515.32     46.41 o
   0   8   6      751.74      801.75     32.11 o
   1   8   6     1094.54     1116.05     39.18 o
   2   8   6     1165.35     1152.93     49.37 o
   3   8   6        5.00       18.99     18.89 o
   4   8   6     1604.87     1542.10     57.44 o
   5   8   6      210.74      257.19     27.23 o
   6   8   6       66.21       45.64     22.88 o
   7   8   6      273.45      259.90     29.28 o
   8   8   6      939.18      856.84     59.29 o
   9   8   6       98.14      132.59     44.40 o
 -13   9   6      109.51       99.49     46.11 o
 -12   9   6      468.14      438.25     50.28 o
 -11   9   6       69.98       76.80     37.02 o
 -10   9   6     1096.21     1032.20    145.61 o
  -9   9   6       40.93        9.44     29.73 o
  -8   9   6       23.78       45.95     29.34 o
  -7   9   6       11.96      -31.02     38.49 o
  -6   9   6      731.76      799.98     49.08 o
  -5   9   6        3.13       12.77     35.43 o
  -4   9   6     1617.04     1623.38     71.00 o
  -3   9   6     1801.59     1813.65     51.96 o
  -2   9   6      140.40      131.72     20.51 o
  -1   9   6      784.14      803.39     32.97 o
   0   9   6      160.92      205.72     21.72 o
   1   9   6      721.10      675.25     40.53 o
   2   9   6      625.75      614.65     30.43 o
   3   9   6      740.98      750.94     38.89 o
   4   9   6      688.45      749.47     52.15 o
   5   9   6        2.94       11.37     22.04 o
   6   9   6        2.89       17.47     23.50 o
   7   9   6      654.30      689.53     41.78 o
   8   9   6       73.15      109.40     29.03 o
 -11  10   6       12.39       23.14     36.53 o
 -10  10   6     1041.83     1142.15     90.38 o
  -9  10   6        2.16       11.95     37.94 o
  -8  10   6      133.16      126.56     34.11 o
  -7  10   6      195.71      232.15     35.66 o
  -6  10   6     2050.06     1849.84    109.63 o
  -5  10   6       57.64       30.93     35.98 o
  -4  10   6       95.46      115.48     42.40 o
  -3  10   6        1.68       -7.29     26.40 o
  -2  10   6       48.64       14.02     25.82 o
  -1  10   6      116.23      176.42     41.13 o
   0  10   6     3301.20     3300.27    110.70 o
   1  10   6     1036.12     1078.75     53.69 o
   2  10   6      196.68      191.87     23.44 o
   3  10   6       48.85       76.64     21.29 o
   4  10   6       21.39        8.45     23.35 o
   5  10   6      107.27      135.35     27.87 o
   6  10   6      811.80      733.69     43.35 o
   7  10   6        1.82      -20.17     42.23 o
 -10  11   6       57.96       45.21     30.73 o
  -9  11   6      237.78      261.52     34.42 o
  -8  11   6       51.51       57.97     52.72 o
  -7  11   6      645.19      644.48     50.30 o
  -6  11   6       16.36        1.67     42.40 o
  -5  11   6      152.37      136.13     46.31 o
  -4  11   6      473.35      474.21     60.81 o
  -3  11   6     1102.98     1187.19     90.38 o
  -2  11   6       30.65       -3.57     28.50 o
  -1  11   6      451.79      589.59     45.16 o
   0  11   6      254.85      275.38     35.89 o
   1  11   6       50.58       34.22     28.50 o
   2  11   6      134.56      112.18     23.91 o
   3  11   6     2600.61     2625.80    124.06 o
   4  11   6      419.48      434.55     31.13 o
   5  11   6      114.56      108.19     29.26 o
   6  11   6      490.52      511.18     39.94 o
  -8  12   6       36.40      -18.41     48.54 o
  -7  12   6      334.58      356.49     63.60 o
  -6  12   6      112.55      148.96     53.00 o
  -5  12   6       62.66        1.12     44.63 o
  -4  12   6      563.11      470.30     64.72 o
  -3  12   6       46.82       36.26     44.07 o
  -2  12   6      318.94      304.49     41.77 o
  -1  12   6      730.21      778.21     78.10 o
   0  12   6     1192.48     1279.98     74.76 o
   1  12   6      105.64      111.30     33.14 o
   2  12   6      156.98      190.27     36.24 o
   3  12   6       29.59       11.56     41.01 o
   4  12   6       10.12       20.64     28.31 o
  -4  13   6      746.89      716.33     79.78 o
  -3  13   6       25.47       12.27     50.21 o
  -2  13   6      189.85      230.97     58.58 o
  -1  13   6       78.47       90.70     45.19 o
   0  13   6       37.86       36.58     34.29 o
 -15   0   7      208.99      263.88     60.25 o
 -13   0   7      110.68       99.76     27.71 o
 -11   0   7    10250.88    10894.82    539.76 o
  -9   0   7       64.25       69.61     16.64 o
  -7   0   7        7.80       14.47     12.68 o
  -5   0   7    19024.48    19814.79    517.84 o
  -3   0   7      459.31      435.06     19.85 o
  -1   0   7    14980.25    14536.45    382.35 o
   1   0   7     1421.72     1230.14     43.11 o
   3   0   7     4183.39     4202.43    119.70 o
   5   0   7     6963.59     6632.28    183.34 o
   7   0   7        2.14        0.05     24.55 o
   9   0   7      113.94      166.26     33.77 o
  11   0   7     2019.12     2072.21     93.69 o
 -17   1   7      427.17      530.00     82.57 o
 -16   1   7      178.38      136.13     59.69 o
 -15   1   7      938.06     1115.88     47.42 o
 -14   1   7     1145.68     1379.23     64.98 o
 -13   1   7     1019.95     1181.96     63.45 o
 -12   1   7        7.40       25.14     14.84 o
 -11   1   7       28.73       43.71     14.47 o
 -10   1   7     1541.91     1743.71     51.02 o
  -9   1   7     2918.24     3100.65     84.34 o
  -8   1   7     5030.60     5149.88    100.91 o
  -7   1   7     2607.64     2666.75     55.47 o
  -6   1   7      233.02      221.68     10.98 o
  -5   1   7     8522.68     8886.42    188.70 o
  -4   1   7     3090.86     3074.75     62.00 o
  -3   1   7     1112.77     1272.71     30.15 o
  -2   1   7     9577.75     9637.90    181.07 o
  -1   1   7    12304.40    12596.29    235.04 o
   0   1   7       23.92       40.29      8.34 o
   1   1   7     6928.05     7233.21    137.98 o
   2   1   7     6872.75     6911.77    133.14 o
   3   1   7      114.07      107.65     12.05 o
   4   1   7     1861.90     1914.78     44.50 o
   5   1   7     4404.41     4354.03     95.35 o
   6   1   7       60.13      100.01     22.63 o
   7   1   7     3784.18     3693.93     93.00 o
   8   1   7     2617.78     2533.53     70.65 o
   9   1   7      134.45      141.21     23.26 o
  10   1   7       14.63       -8.01     24.20 o
  11   1   7        9.37       46.29     27.62 o
  12   1   7      281.32      329.94     37.18 o
 -17   2   7        8.69       10.60     60.81 o
 -16   2   7      177.16      203.49     41.91 o
 -15   2   7      714.78      784.51     87.03 o
 -14   2   7       25.42       34.10     24.53 o
 -13   2   7     1895.76     2084.71     91.56 o
 -12   2   7     1184.64     1227.84     50.97 o
 -11   2   7      266.85      268.20     18.27 o
 -10   2   7     6271.97     6487.79    169.03 o
  -9   2   7     1391.76     1476.57     39.23 o
  -8   2   7     1255.96     1341.32     69.61 o
  -7   2   7     3434.29     3503.35     82.27 o
  -6   2   7     5123.72     5167.50    113.69 o
  -5   2   7       17.87       11.36     12.29 o
  -4   2   7    11338.87    11016.81    207.52 o
  -3   2   7     2668.02     2678.87     55.49 o
  -2   2   7     1865.40     1742.14     38.11 o
  -1   2   7     1708.19     1613.80     36.13 o
   0   2   7      591.55      613.27     19.13 o
   1   2   7      915.54      802.63     23.77 o
   2   2   7      894.69      797.48     24.67 o
   3   2   7     2202.13     2038.23     46.26 o
   4   2   7     1700.35     1655.94     40.24 o
   5   2   7       48.47       36.91     13.54 o
   6   2   7      950.63      920.56     39.77 o
   7   2   7      439.21      452.88     27.10 o
   8   2   7      397.34      359.41     27.02 o
   9   2   7      412.54      447.18     33.49 o
  10   2   7     1866.43     1969.91     71.50 o
  11   2   7       21.63       27.44     27.35 o
  12   2   7      828.66      811.44     49.21 o
 -16   3   7      817.50     1066.31    143.10 o
 -15   3   7      477.08      494.15     48.84 o
 -14   3   7      104.61      107.61     34.18 o
 -13   3   7       17.01       11.40     29.06 o
 -12   3   7     1622.70     1848.31    125.71 o
 -11   3   7        8.39       -9.40     19.86 o
 -10   3   7     2648.08     2777.65    192.93 o
  -9   3   7      585.56      624.92     37.89 o
  -8   3   7      442.10      402.91     23.11 o
  -7   3   7       11.83        4.56     14.40 o
  -6   3   7     9887.07     9831.54    229.44 o
  -5   3   7       25.92       41.22     12.47 o
  -4   3   7      471.31      460.40     17.70 o
  -3   3   7      175.61      209.64     12.56 o
  -2   3   7     2697.29     2887.42     59.05 o
  -1   3   7     1820.42     1859.86     40.96 o
   0   3   7    18799.17    19085.63    354.83 o
   1   3   7      976.06      976.04     27.03 o
   2   3   7       42.47       68.02     12.93 o
   3   3   7      210.43      192.46     14.00 o
   4   3   7     1438.74     1470.41     46.07 o
   5   3   7     1077.68     1005.38     32.83 o
   6   3   7     5493.17     5442.73    129.57 o
   7   3   7      190.41      185.79     23.78 o
   8   3   7      280.71      269.53     27.85 o
   9   3   7      105.19      109.59     25.61 o
  10   3   7      810.91      784.93     50.62 o
  11   3   7        1.32       20.95     32.95 o
 -16   4   7      125.35       97.59     40.74 o
 -15   4   7      917.39      954.90     63.38 o
 -14   4   7       27.67        6.15     32.83 o
 -13   4   7     1406.08     1529.86     76.73 o
 -12   4   7      734.87      793.34     58.86 o
 -11   4   7      228.40      212.21     28.56 o
 -10   4   7       58.88       69.06     21.01 o
  -9   4   7     4912.59     5209.38    289.50 o
  -8   4   7      227.04      207.71     22.22 o
  -7   4   7      570.07      631.14     31.62 o
  -6   4   7      485.98      530.08     38.23 o
  -5   4   7      119.87      151.82     15.46 o
  -4   4   7      917.45      859.09     26.13 o
  -3   4   7     9308.57     9005.67    155.78 o
  -2   4   7     1280.38     1369.22     30.09 o
  -1   4   7      123.96      154.50     11.48 o
   0   4   7      374.78      425.54     16.36 o
   1   4   7      188.06      206.77     13.44 o
   2   4   7      264.09      237.60     14.28 o
   3   4   7     9265.24     8897.49    169.32 o
   4   4   7       12.49      -11.79     11.79 o
   5   4   7      494.02      425.21     27.19 o
   6   4   7      347.92      406.00     28.33 o
   7   4   7       77.95       56.51     21.01 o
   8   4   7       12.22        9.33     21.69 o
   9   4   7     1916.94     1794.37     66.64 o
  10   4   7      588.87      578.80     39.99 o
  11   4   7       16.28      -12.23     27.14 o
 -16   5   7      277.83      364.86     79.78 o
 -15   5   7      182.16      208.83     42.96 o
 -14   5   7        8.67        5.44     33.68 o
 -13   5   7     1591.21     1583.70     79.94 o
 -12   5   7      709.93      740.48     51.63 o
 -11   5   7      309.39      343.22     38.68 o
 -10   5   7     1675.12     1649.32    164.58 o
  -9   5   7     3886.27     3647.53    111.01 o
  -8   5   7      166.38      175.62     21.14 o
  -7   5   7     1721.22     1860.70     61.41 o
  -6   5   7     1616.79     1680.44     56.09 o
  -5   5   7     1678.80     1636.81     41.10 o
  -4   5   7      499.27      498.49     17.25 o
  -3   5   7        7.94        1.99      9.24 o
  -2   5   7      319.62      338.05     14.31 o
  -1   5   7     3407.89     3607.54     73.72 o
   0   5   7     3535.26     3479.07     71.44 o
   1   5   7     4928.28     4637.75     94.52 o
   2   5   7     1332.29     1390.10     35.07 o
   3   5   7     1254.47     1251.34     46.07 o
   4   5   7      922.14      840.20     38.38 o
   5   5   7       50.01       42.76     18.89 o
   6   5   7     1885.58     1668.39     61.21 o
   7   5   7     3428.81     3343.87     99.13 o
   8   5   7       32.94       36.86     22.70 o
   9   5   7       21.59       19.04     44.99 o
  10   5   7      212.54      231.95     32.64 o
  11   5   7       32.67       59.87     33.36 o
 -15   6   7        2.36      -18.33     36.73 o
 -14   6   7      112.44      116.66     38.84 o
 -13   6   7        8.76       -5.13     32.24 o
 -12   6   7      855.27      955.33     59.01 o
 -11   6   7     2030.82     1905.67     85.52 o
 -10   6   7     2505.01     2536.79    101.51 o
  -9   6   7      101.01      112.45     29.55 o
  -8   6   7     1484.57     1384.38     55.49 o
  -7   6   7     1842.66     1834.47     55.09 o
  -6   6   7      130.18      136.08     18.79 o
  -5   6   7     1001.72     1011.55     44.86 o
  -4   6   7     4591.85     4625.62     89.85 o
  -3   6   7      117.96      106.25     12.12 o
  -2   6   7     1058.19     1158.14     29.09 o
  -1   6   7     1790.23     1823.49     39.48 o
   0   6   7     1116.04     1159.40     32.23 o
   1   6   7     2607.95     2663.02     57.73 o
   2   6   7      908.03      934.35     39.31 o
   3   6   7      833.74      839.12     39.59 o
   4   6   7      856.85      858.31     54.11 o
   5   6   7     1080.10     1018.85     72.29 o
   6   6   7      690.25      690.49     37.12 o
   7   6   7       81.32       57.25     22.53 o
   8   6   7      102.70       86.04     25.00 o
   9   6   7        0.13        9.70     24.61 o
  10   6   7      839.31      755.61     54.76 o
 -14   7   7      972.79     1112.45     69.42 o
 -13   7   7        1.33        0.88     33.59 o
 -12   7   7        2.61      -11.18     30.92 o
 -11   7   7        3.23       -5.16     29.85 o
 -10   7   7       52.63       45.80     36.26 o
  -9   7   7      735.94      806.94     51.07 o
  -8   7   7     5585.66     5306.67    181.74 o
  -7   7   7       93.74       61.72     34.59 o
  -6   7   7      792.88      908.23     47.07 o
  -5   7   7      549.04      602.64     29.13 o
  -4   7   7     2000.40     2096.20     54.24 o
  -3   7   7        2.53       -6.68     11.56 o
  -2   7   7     9583.12     9959.22    173.70 o
  -1   7   7       47.58       56.10     12.43 o
   0   7   7      688.21      667.04     29.14 o
   1   7   7      653.90      614.44     31.55 o
   2   7   7     5705.61     5757.03    153.53 o
   3   7   7        9.47       -6.71     17.77 o
   4   7   7        8.43       32.87     19.56 o
   5   7   7      105.98       61.44     36.84 o
   6   7   7      235.90      257.95     41.51 o
   7   7   7      124.91      105.36     25.43 o
   8   7   7     2832.73     2790.38     93.98 o
   9   7   7      249.85      303.96     42.36 o
 -14   8   7      161.39      295.12     74.20 o
 -13   8   7        0.78      -32.90     52.72 o
 -12   8   7      660.92      645.62     87.03 o
 -11   8   7     3292.79     2962.64    319.39 o
 -10   8   7      796.96      806.67     83.13 o
  -9   8   7      102.62       55.26     30.34 o
  -8   8   7     1212.84     1055.33     60.76 o
  -7   8   7      579.43      545.31     42.37 o
  -6   8   7       86.42       73.97     27.21 o
  -5   8   7      339.90      358.56     34.29 o
  -4   8   7     1699.83     1693.39     52.38 o
  -3   8   7      917.48      922.93     33.61 o
  -2   8   7     1221.12     1231.24     32.09 o
  -1   8   7      248.76      281.05     19.56 o
   0   8   7       85.17       81.46     19.89 o
   1   8   7     2133.57     2148.37     68.90 o
   2   8   7     2275.49     2186.59     70.71 o
   3   8   7       86.94       71.81     28.63 o
   4   8   7      628.22      598.88     35.42 o
   5   8   7      950.05     1010.92     46.03 o
   6   8   7       78.05       83.94     24.88 o
   7   8   7       80.67       76.55     26.66 o
   8   8   7      107.41      127.33     29.48 o
   9   8   7      118.25      134.83     31.02 o
 -13   9   7      283.86      310.75     74.20 o
 -12   9   7       86.58       66.77     38.76 o
 -11   9   7        9.87       32.66     51.60 o
 -10   9   7      283.77      327.91     41.73 o
  -9   9   7     1404.49     1223.56    132.78 o
  -8   9   7       89.22       43.54     30.31 o
  -7   9   7      731.14      669.82     57.18 o
  -6   9   7      702.38      705.72     47.08 o
  -5   9   7      596.97      547.63     41.40 o
  -4   9   7      864.53     1012.78     59.16 o
  -3   9   7        1.17        8.21     24.65 o
  -2   9   7      199.18      180.52     25.79 o
  -1   9   7     3989.43     4237.43    120.03 o
   0   9   7     2675.76     2763.37     72.84 o
   1   9   7     2234.39     2233.62     63.78 o
   2   9   7      129.10      159.86     24.60 o
   3   9   7      371.94      361.68     37.91 o
   4   9   7      429.95      431.76     52.46 o
   5   9   7      982.19     1018.45     75.81 o
   6   9   7       94.24      133.04     27.57 o
   7   9   7     1032.27     1043.51     51.72 o
   8   9   7       37.07       38.53     27.88 o
 -11  10   7      192.21      220.26     64.99 o
 -10  10   7        8.44       22.45     42.12 o
  -9  10   7     1227.04     1074.55     65.13 o
  -8  10   7        3.24        1.80     39.89 o
  -7  10   7      497.66      491.89     78.94 o
  -6  10   7      102.72      141.69     32.13 o
  -5  10   7      523.41      553.16     91.77 o
  -4  10   7      322.16      405.59     55.23 o
  -3  10   7      471.86      543.63     71.13 o
  -2  10   7       10.98       11.15     38.22 o
  -1  10   7       66.84       58.97     31.07 o
   0  10   7      538.71      557.27     42.19 o
   1  10   7       82.78       58.51     24.48 o
   2  10   7       44.09       47.53     22.31 o
   3  10   7     2131.33     2076.15     66.75 o
   4  10   7       18.54       36.54     61.47 o
   5  10   7       27.16       24.88     28.22 o
   6  10   7      155.62      156.28     30.11 o
 -10  11   7      463.43      408.89     48.75 o
  -9  11   7       82.87      111.71     38.07 o
  -8  11   7       50.53       22.35     32.94 o
  -7  11   7      421.85      502.95     46.34 o
  -6  11   7     1428.50     1379.11    100.98 o
  -5  11   7       11.31       46.86     42.96 o
  -4  11   7       35.65       22.87     42.40 o
  -3  11   7        3.83        7.97     29.52 o
  -2  11   7        2.35       23.43     31.24 o
  -1  11   7        2.87       15.44     54.95 o
   0  11   7     2648.27     2626.07    100.97 o
   1  11   7      306.14      356.09     35.67 o
   2  11   7      392.29      464.75     37.21 o
   3  11   7        2.94       50.13     27.09 o
   4  11   7      146.91      194.31     31.86 o
   5  11   7       76.08       73.01     42.75 o
  -7  12   7        4.62       29.01     49.65 o
  -6  12   7      270.94      282.85     59.69 o
  -5  12   7       91.62       55.79     47.98 o
  -4  12   7      417.12      508.80     66.39 o
  -3  12   7      584.74      610.33     70.85 o
  -2  12   7      210.49      210.51     38.21 o
  -1  12   7       33.39       93.99     32.90 o
   0  12   7      199.31      254.38     38.27 o
   1  12   7       10.00       18.26     30.76 o
   2  12   7      324.53      353.89     42.64 o
   3  12   7      106.40      126.22     31.53 o
 -16   0   8       68.54       51.88     53.00 o
 -14   0   8     2093.81     2163.59    100.78 o
 -12   0   8      153.26      179.31     24.26 o
 -10   0   8     1639.69     1634.24     84.86 o
  -8   0   8     5625.74     5643.79    156.19 o
  -6   0   8     1396.99     1412.57     47.65 o
  -4   0   8      526.61      397.51     15.45 o
  -2   0   8     2057.95     1888.82     58.55 o
   0   0   8      376.38      344.72     26.42 o
   2   0   8     9184.07     9124.58    246.45 o
   4   0   8     1599.64     1587.70     56.57 o
   6   0   8      647.57      624.43     45.47 o
   8   0   8     3650.22     3596.59    132.49 o
  10   0   8      236.41      253.25     40.60 o
 -17   1   8      268.69      526.65     80.34 o
 -16   1   8      374.48      416.19     73.64 o
 -15   1   8        4.21       37.96     28.21 o
 -14   1   8      260.64      231.66     33.30 o
 -13   1   8       53.39       66.90     24.80 o
 -12   1   8      360.82      442.15     27.20 o
 -11   1   8     3719.24     3860.45    151.99 o
 -10   1   8     2271.70     2345.79     80.55 o
  -9   1   8       17.12       21.81     10.99 o
  -8   1   8     1678.26     1615.94     38.18 o
  -7   1   8     6147.56     6045.52    116.87 o
  -6   1   8      339.19      355.26     18.21 o
  -5   1   8     6982.57     7184.07    154.85 o
  -4   1   8     6059.05     5854.58    113.17 o
  -3   1   8      262.45      340.79     13.00 o
  -2   1   8     1891.45     1829.49     40.37 o
  -1   1   8    12055.25    12385.88    232.07 o
   0   1   8      150.87      151.87     11.39 o
   1   1   8     3022.05     3014.66     63.03 o
   2   1   8      454.45      520.94     21.31 o
   3   1   8      148.84      201.88     14.77 o
   4   1   8     1265.00     1268.49     34.56 o
   5   1   8     1793.18     1775.01     43.96 o
   6   1   8      947.99      963.65     38.32 o
   7   1   8      659.27      603.51     31.36 o
   8   1   8       36.75       28.02     20.86 o
   9   1   8       23.50       14.79     28.91 o
  10   1   8      206.10      195.07     31.22 o
  11   1   8      649.07      633.72     43.93 o
 -17   2   8      174.87      241.01     69.18 o
 -16   2   8      386.09      429.02     74.20 o
 -15   2   8      525.53      586.34     77.55 o
 -14   2   8       36.54       13.46     21.80 o
 -13   2   8      806.97      856.71     39.18 o
 -12   2   8      296.39      329.01     25.81 o
 -11   2   8      371.25      407.99     26.22 o
 -10   2   8     1696.94     1830.17     84.15 o
  -9   2   8        4.60        7.36     16.16 o
  -8   2   8      216.17      262.50     18.80 o
  -7   2   8     1730.02     1610.20     44.49 o
  -6   2   8     3476.22     3387.63     78.75 o
  -5   2   8     3525.87     3426.25     79.14 o
  -4   2   8       19.17       54.35      9.43 o
  -3   2   8       12.24       41.04      9.65 o
  -2   2   8     1302.29     1228.56     30.21 o
  -1   2   8     2095.24     1980.50     43.71 o
   0   2   8     2085.60     1933.70     43.28 o
   1   2   8     8653.68     8528.11    163.16 o
   2   2   8      442.12      432.46     25.78 o
   3   2   8     3968.56     3878.21     79.67 o
   4   2   8      334.47      343.97     18.20 o
   5   2   8     1010.45     1032.19     33.91 o
   6   2   8      508.25      537.17     28.40 o
   7   2   8     1081.38     1090.57     42.94 o
   8   2   8       24.33       40.98     22.78 o
   9   2   8     1156.63     1100.15     51.63 o
  10   2   8      301.97      300.29     56.31 o
  11   2   8       51.76       68.18     30.41 o
 -16   3   8       51.72       84.24     57.46 o
 -15   3   8      885.78     1097.38    106.00 o
 -14   3   8      127.34      131.76     34.57 o
 -13   3   8      161.93      214.00     66.39 o
 -12   3   8      449.71      513.58     38.41 o
 -11   3   8      141.69      152.42     22.03 o
 -10   3   8      757.66      800.97     44.37 o
  -9   3   8    13870.10    13765.53    525.18 o
  -8   3   8      743.05      721.57     41.89 o
  -7   3   8      170.98      192.28     17.50 o
  -6   3   8       10.46       10.53     13.08 o
  -5   3   8     1283.11     1398.45     34.92 o
  -4   3   8      878.03      857.92     25.87 o
  -3   3   8     9976.20     9921.65    188.61 o
  -2   3   8      618.80      622.04     19.60 o
  -1   3   8      184.33      185.60     11.80 o
   0   3   8     3127.14     3280.76     67.30 o
   1   3   8     2817.09     2681.01     57.25 o
   2   3   8        8.56       -5.10     10.62 o
   3   3   8     8565.30     8377.63    160.95 o
   4   3   8      107.76      131.32     14.45 o
   5   3   8      111.98      108.89     16.16 o
   6   3   8        8.55       13.67     17.91 o
   7   3   8     1233.58     1197.39     65.92 o
   8   3   8       16.61        3.64     22.77 o
   9   3   8      283.85      279.67     31.61 o
  10   3   8       66.22       87.08     28.53 o
  11   3   8      126.52      161.92     43.69 o
 -16   4   8      182.53      286.46     46.63 o
 -15   4   8       19.10       45.83     35.92 o
 -14   4   8      440.25      482.37     46.89 o
 -13   4   8      610.73      673.06     50.12 o
 -12   4   8     2183.29     2260.89    124.97 o
 -11   4   8      305.08      334.82     29.08 o
 -10   4   8        0.18       -0.04     19.59 o
  -9   4   8      310.10      341.52     27.11 o
  -8   4   8       27.19       39.68     18.84 o
  -7   4   8     1122.97     1138.85     62.17 o
  -6   4   8     7114.38     6776.75    148.07 o
  -5   4   8      107.37      113.32     13.59 o
  -4   4   8       34.81       27.77     12.72 o
  -3   4   8       88.09      115.43     12.87 o
  -2   4   8      238.78      263.41     15.18 o
  -1   4   8        3.72        5.90      9.26 o
   0   4   8     4945.51     4801.29     95.43 o
   1   4   8     1594.39     1502.83     37.04 o
   2   4   8     1353.42     1310.71     34.25 o
   3   4   8      394.45      362.18     21.12 o
   4   4   8     1241.20     1225.00     37.15 o
   5   4   8       56.30       37.63     18.50 o
   6   4   8     1673.46     1683.40     60.03 o
   7   4   8      209.02      220.61     26.91 o
   8   4   8      674.43      629.04     38.31 o
   9   4   8       22.91       57.49     26.55 o
  10   4   8     2175.38     2205.12     96.83 o
 -16   5   8      350.64      403.91     81.45 o
 -15   5   8      392.53      445.36     50.23 o
 -14   5   8        3.21        7.29     33.74 o
 -13   5   8      335.71      342.90     42.01 o
 -12   5   8        6.04       18.16     52.16 o
 -11   5   8      252.41      244.02     34.63 o
 -10   5   8     1952.35     1845.55     99.16 o
  -9   5   8     1824.09     1825.73    113.03 o
  -8   5   8     1973.85     2037.59     83.80 o
  -7   5   8      929.51      943.24     41.22 o
  -6   5   8       16.55       -2.00     14.88 o
  -5   5   8      123.35      123.33     15.01 o
  -4   5   8     3020.05     3027.33     65.06 o
  -3   5   8     3471.06     3477.68     65.45 o
  -2   5   8     4484.72     4644.69     84.57 o
  -1   5   8      478.03      495.01     19.66 o
   0   5   8       12.95       12.74     10.99 o
   1   5   8     1447.12     1452.82     39.37 o
   2   5   8        6.75        5.56     11.87 o
   3   5   8     2245.44     2127.03     59.56 o
   4   5   8     1141.70     1153.07     45.94 o
   5   5   8     1130.09     1006.09     44.07 o
   6   5   8     1115.24     1030.44     46.51 o
   7   5   8      150.20      164.77     26.03 o
   8   5   8       29.85       40.18     24.46 o
   9   5   8       83.03       96.65     27.90 o
  10   5   8      162.22      160.59     31.56 o
 -15   6   8       48.14       33.01     39.22 o
 -14   6   8      536.36      537.70     51.86 o
 -13   6   8      462.15      505.37     48.44 o
 -12   6   8       14.88      -20.12     30.16 o
 -11   6   8       15.48       10.54     29.86 o
 -10   6   8      616.87      597.42     85.08 o
  -9   6   8       73.96       68.79     45.75 o
  -8   6   8     1165.75     1170.15     62.27 o
  -7   6   8     1169.37     1170.94    108.76 o
  -6   6   8      775.42      774.16     38.08 o
  -5   6   8      266.30      274.28     18.62 o
  -4   6   8      704.11      735.39     26.58 o
  -3   6   8      142.68      146.94     15.45 o
  -2   6   8      473.06      456.32     18.12 o
  -1   6   8      486.51      493.90     20.30 o
   0   6   8       10.78       -8.81     12.13 o
   1   6   8     5183.51     5253.02    113.32 o
   2   6   8     2633.74     2673.72     71.26 o
   3   6   8       18.70       37.30     18.28 o
   4   6   8      722.56      734.18     36.38 o
   5   6   8      824.71      788.99     39.45 o
   6   6   8      207.61      203.55     32.46 o
   7   6   8      832.87      788.84     42.21 o
   8   6   8     1266.10     1280.93     56.60 o
   9   6   8      106.46       87.80     32.30 o
 -14   7   8       28.43       34.22     44.63 o
 -13   7   8       89.53       45.27     36.46 o
 -12   7   8        0.86        5.02     33.64 o
 -11   7   8     2334.42     2181.62     95.00 o
 -10   7   8      130.52      148.34     33.99 o
  -9   7   8      338.15      319.49     37.63 o
  -8   7   8        3.91        3.20     26.23 o
  -7   7   8     1351.64     1341.67     65.21 o
  -6   7   8      328.12      328.19     27.64 o
  -5   7   8     3001.42     3027.73     72.23 o
  -4   7   8      136.95      184.70     17.51 o
  -3   7   8      431.10      456.29     21.54 o
  -2   7   8      584.35      631.99     24.82 o
  -1   7   8     2122.43     2178.25     46.48 o
   0   7   8       95.11      113.01     17.67 o
   1   7   8      841.30      877.23     34.85 o
   2   7   8       75.37       62.88     31.86 o
   3   7   8       10.72       11.52     19.15 o
   4   7   8        0.20       -3.25     20.47 o
   5   7   8     2971.96     2670.04     91.92 o
   6   7   8      146.19      173.53     26.99 o
   7   7   8      106.04      157.47     27.64 o
   8   7   8       12.36        2.59     25.46 o
   9   7   8        0.47      -13.25     25.62 o
 -13   8   8      400.86      439.53     50.36 o
 -12   8   8       92.90      149.93     39.00 o
 -11   8   8      103.86       83.33     46.31 o
 -10   8   8        7.84       45.79     31.44 o
  -9   8   8      218.27      240.67     36.46 o
  -8   8   8      626.51      752.13     67.50 o
  -7   8   8      246.14      242.91     34.31 o
  -6   8   8      109.18      106.87     28.58 o
  -5   8   8      807.59      844.82     42.30 o
  -4   8   8      243.82      257.81     26.49 o
  -3   8   8       90.09       90.10     20.71 o
  -2   8   8       61.48       91.43     29.79 o
  -1   8   8      531.32      626.45     30.53 o
   0   8   8       43.82       41.39     17.30 o
   1   8   8     1365.76     1499.60     58.12 o
   2   8   8     3892.80     3932.90    112.01 o
   3   8   8     1233.79     1182.21     50.90 o
   4   8   8      812.33      815.66     41.64 o
   5   8   8      188.98      132.44     33.87 o
   6   8   8        1.99       37.97     24.26 o
   7   8   8      437.68      453.67     37.41 o
   8   8   8      513.98      578.19     42.02 o
 -12   9   8        3.52       -5.52     35.87 o
 -11   9   8       39.10       19.20     34.61 o
 -10   9   8     1300.34     1128.03     67.88 o
  -9   9   8      640.39      591.10     49.14 o
  -8   9   8     1550.88     1446.72     73.62 o
  -7   9   8     1282.30     1129.99     64.24 o
  -6   9   8       45.83       41.62     28.00 o
  -5   9   8      481.91      591.08     60.42 o
  -4   9   8     1109.25     1187.30     51.83 o
  -3   9   8      118.68      158.68     27.26 o
  -2   9   8      601.42      602.31     31.54 o
  -1   9   8        0.41       15.75     30.35 o
   0   9   8       14.17       28.43     22.60 o
   1   9   8     1076.17     1098.02     63.23 o
   2   9   8       17.02       12.97     21.95 o
   3   9   8      278.00      290.00     30.02 o
   4   9   8      534.70      572.12     37.36 o
   5   9   8       68.06       58.62     26.57 o
   6   9   8      539.34      545.54     39.42 o
   7   9   8       42.28       38.05     34.35 o
 -11  10   8        8.38       -6.41     36.54 o
 -10  10   8        1.13        9.84     33.28 o
  -9  10   8        3.63       10.52     32.50 o
  -8  10   8      156.27      159.99     37.03 o
  -7  10   8      182.62      170.37     35.48 o
  -6  10   8     2127.25     2201.89     93.91 o
  -5  10   8      660.86      513.26     59.69 o
  -4  10   8       58.04       18.88     29.85 o
  -3  10   8      203.02      248.24     35.15 o
  -2  10   8      272.27      275.01     35.08 o
  -1  10   8      131.93      115.02     26.87 o
   0  10   8     1406.47     1554.72     61.34 o
   1  10   8      327.23      343.86     32.72 o
   2  10   8        4.95       -6.12     23.52 o
   3  10   8       34.93       30.07     31.17 o
   4  10   8      453.61      518.28     59.97 o
   5  10   8      138.47      151.87     31.53 o
   6  10   8      896.11      889.54     59.63 o
  -9  11   8     1476.80     1304.89    157.88 o
  -8  11   8       15.63      -16.68     32.34 o
  -7  11   8        8.02       23.99     47.42 o
  -6  11   8       33.10      -29.57     41.84 o
  -5  11   8        4.99       -1.67     42.40 o
  -4  11   8      149.84      150.63     47.42 o
  -3  11   8     1322.70     1483.60     87.59 o
  -2  11   8      576.59      625.86     68.90 o
  -1  11   8        1.90       -6.73     28.00 o
   0  11   8       30.79       27.67     29.39 o
   1  11   8      363.89      382.75     36.23 o
   2  11   8        1.21       46.87     27.28 o
   3  11   8      696.57      821.93     46.76 o
   4  11   8       75.36       51.74     29.59 o
  -7  12   8      218.42      249.38     59.69 o
  -6  12   8      169.81      140.03     53.00 o
  -5  12   8       56.20       58.02     47.42 o
  -4  12   8      271.47      353.70     60.81 o
  -3  12   8       14.02      -39.95     44.07 o
  -2  12   8       65.14       98.10     35.34 o
  -1  12   8       37.65       45.21     33.33 o
   0  12   8       32.85       59.91     37.38 o
   1  12   8      142.44      154.26     36.66 o
 -17   0   9       81.11      184.62     45.56 o
 -15   0   9      803.65      870.60     62.48 o
 -13   0   9      526.08      574.37     90.66 o
 -11   0   9     2311.16     2336.50    102.34 o
  -9   0   9     4040.85     4164.98    126.84 o
  -7   0   9     8558.46     8750.62    401.74 o
  -5   0   9     1247.38     1253.75     43.71 o
  -3   0   9     1643.04     1680.42     54.31 o
  -1   0   9    15151.47    14946.41    395.21 o
   1   0   9     1785.43     1887.68     62.56 o
   3   0   9     4791.56     4556.45    131.34 o
   5   0   9     4199.19     4279.16    125.93 o
   7   0   9      223.92      242.00     35.39 o
   9   0   9      637.70      713.89     53.52 o
 -17   1   9      131.18      142.26     62.48 o
 -16   1   9      445.81      501.70     71.37 o
 -15   1   9        3.47       42.54     24.84 o
 -14   1   9      571.25      690.11     38.54 o
 -13   1   9      439.90      508.95     33.45 o
 -12   1   9      431.03      431.61     30.24 o
 -11   1   9     1785.07     1785.62     53.93 o
 -10   1   9     1791.36     1824.85     50.66 o
  -9   1   9      364.75      415.11     22.51 o
  -8   1   9     2591.74     2463.83     99.60 o
  -7   1   9      260.47      359.38     20.17 o
  -6   1   9     2006.69     2145.65     54.44 o
  -5   1   9     1172.78     1085.82     33.86 o
  -4   1   9    12030.85    12002.54    225.83 o
  -3   1   9     2169.85     2192.92     47.47 o
  -2   1   9      475.83      516.28     22.45 o
  -1   1   9        9.93       32.70      9.12 o
   0   1   9       72.74       85.92     11.17 o
   1   1   9     2126.21     2072.36     47.56 o
   2   1   9     6252.28     6186.85    121.84 o
   3   1   9     2631.39     2526.41     56.74 o
   4   1   9      251.18      209.91     16.68 o
   5   1   9      139.16      143.12     16.09 o
   6   1   9      515.95      510.34     30.60 o
   7   1   9      974.45      925.96     39.22 o
   8   1   9     2286.91     2291.35     78.35 o
   9   1   9      374.42      350.37     49.58 o
  10   1   9       26.89        7.01     28.09 o
 -17   2   9      134.04       83.68     62.48 o
 -16   2   9      436.06      571.84     79.22 o
 -15   2   9      124.98      137.80     56.35 o
 -14   2   9      732.67      814.31     70.66 o
 -13   2   9       74.98       56.10     21.42 o
 -12   2   9      320.13      372.64     24.92 o
 -11   2   9        9.86       15.36     16.81 o
 -10   2   9     1041.42     1072.57     39.53 o
  -9   2   9     1066.74     1080.71     53.08 o
  -8   2   9     6130.80     6291.30    165.48 o
  -7   2   9     1771.26     1837.61     49.80 o
  -6   2   9     2994.20     2989.94     71.72 o
  -5   2   9      470.37      446.91     17.67 o
  -4   2   9      590.99      578.35     20.45 o
  -3   2   9      628.42      634.59     28.31 o
  -2   2   9     7409.49     7410.50    142.03 o
  -1   2   9     2342.72     2467.32     53.18 o
   0   2   9     1301.80     1305.33     33.67 o
   1   2   9     4420.75     4391.74     88.68 o
   2   2   9        6.49       19.90     13.99 o
   3   2   9     1956.68     1955.41     47.15 o
   4   2   9       64.94       61.92     13.87 o
   5   2   9     2042.06     1963.92     52.59 o
   6   2   9     2539.11     2508.11     70.43 o
   7   2   9     1099.98     1144.87     44.03 o
   8   2   9      530.21      457.44     34.85 o
   9   2   9       89.70      105.74     28.81 o
  10   2   9       27.72       20.88     28.43 o
 -16   3   9      314.43      390.52     74.76 o
 -15   3   9       68.04       55.79     51.88 o
 -14   3   9       53.27       60.59     36.54 o
 -13   3   9      703.54      745.58     42.26 o
 -12   3   9     2209.17     2409.54    129.64 o
 -11   3   9     1674.00     1792.82     87.29 o
 -10   3   9       60.64       80.94     18.52 o
  -9   3   9      419.36      451.47     28.41 o
  -8   3   9     1181.67     1275.40     40.87 o
  -7   3   9        3.75       -5.45     14.53 o
  -6   3   9     5115.56     4952.10    111.39 o
  -5   3   9     1617.81     1658.92     40.40 o
  -4   3   9     1280.67     1303.47     34.26 o
  -3   3   9        6.80        2.56     10.28 o
  -2   3   9     4517.12     4781.22     94.63 o
  -1   3   9       68.91       72.47     11.52 o
   0   3   9     5604.97     5428.34    106.90 o
   1   3   9      120.68      133.76     13.17 o
   2   3   9      139.69      142.90     14.44 o
   3   3   9      289.75      318.79     18.09 o
   4   3   9     4210.30     4132.38     85.91 o
   5   3   9      422.93      379.78     22.25 o
   6   3   9      125.77      135.17     23.00 o
   7   3   9      250.41      305.97     43.45 o
   8   3   9      370.29      344.22     32.71 o
   9   3   9      629.01      594.36     40.36 o
  10   3   9      460.66      469.19     40.68 o
 -16   4   9      216.00      196.94     66.39 o
 -15   4   9      889.74     1020.97     64.94 o
 -14   4   9       50.14       32.82     33.28 o
 -13   4   9      303.40      292.22     49.65 o
 -12   4   9       49.00       92.05     30.98 o
 -11   4   9       19.55        2.96     21.69 o
 -10   4   9     1022.53     1107.47     57.90 o
  -9   4   9     3915.70     4157.42    131.27 o
  -8   4   9     1019.14     1031.30     37.22 o
  -7   4   9      315.44      326.54     22.39 o
  -6   4   9      305.27      321.43     20.85 o
  -5   4   9     1144.05     1248.97     34.46 o
  -4   4   9     1504.73     1531.43     39.10 o
  -3   4   9     9573.66     9553.66    182.96 o
  -2   4   9       25.99       39.87      9.77 o
  -1   4   9     2578.41     2588.95     56.28 o
   0   4   9      509.10      509.81     19.98 o
   1   4   9     3559.50     3569.24     74.26 o
   2   4   9      283.52      302.28     17.05 o
   3   4   9     2523.98     2687.02     59.64 o
   4   4   9     1911.10     1842.92     50.15 o
   5   4   9       13.04       13.25     18.57 o
   6   4   9       74.77       85.03     23.86 o
   7   4   9     3314.97     3331.32    101.03 o
   8   4   9      767.92      781.25     43.84 o
   9   4   9      284.90      305.71     34.52 o
  10   4   9       17.07       15.12     29.26 o
 -15   5   9      392.03      397.43     48.74 o
 -14   5   9      169.12      120.69     41.01 o
 -13   5   9     1879.22     2005.12     91.25 o
 -12   5   9     1052.25     1060.85     61.64 o
 -11   5   9     2547.98     2539.37    207.26 o
 -10   5   9      798.43      802.03     49.69 o
  -9   5   9      355.95      390.96     29.42 o
  -8   5   9     1413.00     1488.13     49.73 o
  -7   5   9     2988.83     3101.06     84.32 o
  -6   5   9      226.00      248.20     20.71 o
  -5   5   9     1020.62      988.61     31.34 o
  -4   5   9      565.13      618.98     24.08 o
  -3   5   9     4730.06     4857.85     98.52 o
  -2   5   9      755.77      788.26     23.32 o
  -1   5   9       39.25       35.31     11.75 o
   0   5   9       67.41       76.01     12.98 o
   1   5   9      863.97      939.49     29.00 o
   2   5   9      285.97      287.01     19.01 o
   3   5   9     1262.66     1204.36     41.79 o
   4   5   9      999.71     1034.21     43.77 o
   5   5   9       92.21       65.82     21.53 o
   6   5   9      773.21      762.46     56.85 o
   7   5   9      846.92      895.38     45.78 o
   8   5   9       18.04        9.94     24.45 o
   9   5   9      601.03      643.45     42.90 o
 -15   6   9        1.14        7.20     38.76 o
 -14   6   9      330.89      421.05     49.17 o
 -13   6   9      681.61      712.07     54.81 o
 -12   6   9      374.93      415.95     44.20 o
 -11   6   9      715.78      698.48     50.58 o
 -10   6   9      511.67      454.56     41.78 o
  -9   6   9        6.06       -5.57     35.15 o
  -8   6   9      477.08      514.21     33.05 o
  -7   6   9     1226.47     1256.53     45.22 o
  -6   6   9      548.35      610.27     28.02 o
  -5   6   9     1176.10     1225.66     39.71 o
  -4   6   9      583.11      628.82     25.23 o
  -3   6   9        5.35       -8.56     18.28 o
  -2   6   9     2686.49     2786.52     62.51 o
  -1   6   9     6313.13     6371.54    141.95 o
   0   6   9     1237.68     1273.37     35.53 o
   1   6   9      944.36      931.55     35.50 o
   2   6   9       83.46       75.97     16.89 o
   3   6   9        0.98       -0.89     18.19 o
   4   6   9      830.75      940.48     43.82 o
   5   6   9     3799.40     3727.01    108.88 o
   6   6   9      480.81      512.57     35.24 o
   7   6   9       14.90       52.41     31.42 o
   8   6   9      474.94      501.77     39.15 o
   9   6   9      642.98      572.37     42.81 o
 -14   7   9     1288.52     1306.20     76.24 o
 -13   7   9      182.12      143.44     41.01 o
 -12   7   9       17.36       -3.75     33.68 o
 -11   7   9       36.22       -8.12     31.37 o
 -10   7   9     3288.16     3121.77    120.64 o
  -9   7   9       34.55       28.01     61.93 o
  -8   7   9     1137.64     1103.22     68.06 o
  -7   7   9        3.67       10.71     22.34 o
  -6   7   9       64.70       90.81     21.11 o
  -5   7   9       24.83       39.34     15.89 o
  -4   7   9     4276.41     4373.14     91.60 o
  -3   7   9      609.57      637.46     25.76 o
  -2   7   9      590.27      610.20     25.18 o
  -1   7   9      458.14      476.10     23.90 o
   0   7   9      118.87      123.42     22.73 o
   1   7   9       13.92       -4.44     15.99 o
   2   7   9      922.50     1004.03     43.81 o
   3   7   9       24.23        6.96     20.44 o
   4   7   9       21.24        7.99     24.81 o
   5   7   9       33.90       13.32     34.07 o
   6   7   9      243.26      226.68     30.15 o
   7   7   9       46.11       18.27     43.89 o
   8   7   9      747.94      735.49     45.79 o
 -13   8   9     1603.81     1647.64    165.41 o
 -12   8   9       60.98       38.22     35.98 o
 -11   8   9      402.40      399.99     45.67 o
 -10   8   9       13.66      -22.45     29.95 o
  -9   8   9      203.14      163.69     35.15 o
  -8   8   9      496.16      530.59     45.28 o
  -7   8   9     2150.98     2213.02    118.05 o
  -6   8   9      382.02      375.31     66.37 o
  -5   8   9     1387.10     1437.41     47.78 o
  -4   8   9      240.09      236.45     19.87 o
  -3   8   9        0.97       -9.91     16.55 o
  -2   8   9      513.00      559.41     30.00 o
  -1   8   9      455.80      526.93     29.58 o
   0   8   9      941.29      986.13     39.48 o
   1   8   9       66.09       81.09     39.33 o
   2   8   9        4.18        7.26     41.84 o
   3   8   9       73.55       60.29     23.54 o
   4   8   9      169.06      139.01     26.49 o
   5   8   9      948.97      960.71     47.87 o
   6   8   9      197.51      265.76     46.90 o
   7   8   9        0.44      -10.76     27.39 o
 -12   9   9      542.65      525.49     82.57 o
 -11   9   9      510.85      487.04     87.31 o
 -10   9   9      118.30       81.60     36.13 o
  -9   9   9      107.02      130.77     52.16 o
  -8   9   9      242.80      194.08     37.09 o
  -7   9   9       29.08       67.97     25.52 o
  -6   9   9     1273.69     1307.27     66.04 o
  -5   9   9      508.55      621.92     39.24 o
  -4   9   9      129.57      143.33     30.57 o
  -3   9   9     1533.84     1591.16     53.82 o
  -2   9   9       43.24       44.78     23.84 o
  -1   9   9      112.48       76.00     24.89 o
   0   9   9       30.61       19.81     23.08 o
   1   9   9      980.90     1054.95     70.74 o
   2   9   9      391.31      419.41     41.80 o
   3   9   9      239.14      267.10     37.65 o
   4   9   9      234.50      199.88     35.99 o
   5   9   9       83.62       60.97     33.93 o
   6   9   9       18.31       53.38     28.84 o
 -11  10   9       14.97        4.35     36.36 o
 -10  10   9      707.72      609.29    189.68 o
  -9  10   9     1577.06     1672.62    100.42 o
  -8  10   9        3.26      -30.76     30.76 o
  -7  10   9       71.92       26.25     35.43 o
  -6  10   9       22.60       -1.73     29.34 o
  -5  10   9      373.98      336.97     54.67 o
  -4  10   9       27.89       37.75     29.37 o
  -3  10   9      754.79      752.61     49.31 o
  -2  10   9      143.76      223.12     56.07 o
  -1  10   9      299.69      303.85     32.67 o
   0  10   9      354.21      386.85     52.39 o
   1  10   9     1486.17     1708.03     66.17 o
   2  10   9       29.21       18.46     25.66 o
   3  10   9      424.82      472.94     46.44 o
   4  10   9       27.90       11.47     32.50 o
   5  10   9        3.48       21.17     34.16 o
  -9  11   9       13.98       32.14     36.49 o
  -8  11   9      422.32      453.67    129.99 o
  -7  11   9       11.01       39.05     48.54 o
  -6  11   9      700.39      720.24     75.87 o
  -5  11   9       38.40        7.81     43.52 o
  -4  11   9      166.78      200.56     37.81 o
  -3  11   9       41.82       74.29     32.23 o
  -2  11   9      457.57      446.59     43.37 o
  -1  11   9       17.92      -20.65     28.98 o
   0  11   9      733.53      793.76     52.40 o
   1  11   9       95.18       78.91     30.22 o
   2  11   9      211.31      338.41     40.29 o
   3  11   9      575.90      610.49     43.62 o
  -6  12   9      154.57      133.89     53.56 o
  -5  12   9      482.64      620.38     72.53 o
  -4  12   9      173.04      136.13     53.00 o
  -3  12   9      327.60      341.79     44.71 o
  -2  12   9     1042.80     1073.16     63.67 o
  -1  12   9       77.11       70.40     38.77 o
   0  12   9      141.30      152.50     42.96 o
 -16   0  10      991.07      977.95     81.73 o
 -14   0  10     1376.71     1324.11     79.22 o
 -12   0  10     1221.29     1152.53    116.32 o
 -10   0  10     4088.85     3913.29    154.77 o
  -8   0  10     1551.55     1486.74    108.79 o
  -6   0  10      112.05      167.63     16.97 o
  -4   0  10    17900.89    17378.61    385.35 o
  -2   0  10      372.97      399.92     24.24 o
   0   0  10     2418.83     2439.53     76.59 o
   2   0  10    15335.45    15342.49    408.75 o
   4   0  10      270.73      327.23     35.04 o
   6   0  10     2339.73     2379.53     97.43 o
   8   0  10      797.35      763.37     55.36 o
  10   0  10      146.69      199.17     57.46 o
 -17   1  10      700.77      757.62     90.38 o
 -16   1  10      307.30      361.65     35.62 o
 -15   1  10       16.84       43.69     25.66 o
 -14   1  10      184.12      218.49     28.68 o
 -13   1  10     2035.11     2053.04     69.48 o
 -12   1  10      797.52      803.57     44.29 o
 -11   1  10      138.83      155.75     24.21 o
 -10   1  10        8.09        6.16     20.28 o
  -9   1  10     1927.80     1897.55     57.45 o
  -8   1  10     5278.93     5276.76    119.07 o
  -7   1  10     3930.05     3761.80    112.63 o
  -6   1  10     2350.07     2343.14     59.46 o
  -5   1  10       45.52       48.19      9.89 o
  -4   1  10       36.69       50.29      9.94 o
  -3   1  10       38.92       53.36     10.97 o
  -2   1  10     4382.55     4447.34     89.01 o
  -1   1  10      759.20      696.85     22.99 o
   0   1  10     4185.19     4038.50     82.79 o
   1   1  10      500.24      507.69     21.04 o
   2   1  10     1166.22     1110.57     32.59 o
   3   1  10      552.04      536.06     22.72 o
   4   1  10       47.41       57.24     14.47 o
   5   1  10     3434.61     3415.88     74.50 o
   6   1  10      559.22      522.19     30.45 o
   7   1  10       48.72       40.80     33.96 o
   8   1  10      977.38      900.25     50.09 o
   9   1  10     1462.36     1426.03     79.32 o
  10   1  10      246.49      163.71     47.54 o
 -16   2  10      268.86      318.68     49.08 o
 -15   2  10      133.06      213.04     39.76 o
 -14   2  10        6.81       31.70     26.22 o
 -13   2  10     2324.21     2317.38     81.57 o
 -12   2  10     1460.26     1485.76     60.18 o
 -11   2  10     1945.85     2022.04     82.43 o
 -10   2  10       29.49       23.17     16.95 o
  -9   2  10      810.67      862.01     42.46 o
  -8   2  10     2492.53     2522.30     64.93 o
  -7   2  10     1477.57     1586.92     72.33 o
  -6   2  10     1930.85     1869.20     74.95 o
  -5   2  10     4829.49     4684.80     94.13 o
  -4   2  10      115.61      114.43     14.27 o
  -3   2  10     1400.21     1436.95     42.10 o
  -2   2  10     1631.57     1654.29     39.57 o
  -1   2  10     5435.82     5457.28    107.65 o
   0   2  10     2257.77     2182.40     49.59 o
   1   2  10     1759.90     1790.91     43.71 o
   2   2  10     1682.51     1676.85     42.59 o
   3   2  10     7054.40     7274.78    142.90 o
   4   2  10     3090.95     3072.49     68.14 o
   5   2  10      620.31      646.85     26.50 o
   6   2  10     1036.71      986.83     41.70 o
   7   2  10       21.63       57.05     24.48 o
   8   2  10       87.25       86.35     27.51 o
   9   2  10      218.73      164.78     32.16 o
 -16   3  10      268.98      332.50     71.41 o
 -15   3  10     2883.36     2939.68    226.78 o
 -14   3  10       13.00       71.20     44.35 o
 -13   3  10      357.64      370.13     36.88 o
 -12   3  10      220.63      256.38     24.03 o
 -11   3  10       15.73       18.41     18.53 o
 -10   3  10        1.85      -16.41     16.98 o
  -9   3  10     2708.18     2756.68     90.64 o
  -8   3  10     2756.91     2864.53     84.88 o
  -7   3  10      806.97      817.61     32.10 o
  -6   3  10      562.77      585.39     26.49 o
  -5   3  10     1295.65     1265.27     34.83 o
  -4   3  10        1.41        3.46     17.84 o
  -3   3  10     2801.73     2670.98     66.94 o
  -2   3  10     1016.47     1044.92     34.85 o
  -1   3  10     2201.53     2198.67     49.71 o
   0   3  10       37.54       42.83     11.77 o
   1   3  10     2994.39     3021.42     65.36 o
   2   3  10        3.41       16.09     12.40 o
   3   3  10      316.94      314.81     18.88 o
   4   3  10     1210.49     1191.03     35.27 o
   5   3  10      642.27      600.17     31.53 o
   6   3  10      299.47      300.39     29.01 o
   7   3  10     4078.52     3920.05    115.26 o
   8   3  10        2.70      -30.21     33.64 o
   9   3  10       49.11       61.19     29.93 o
 -16   4  10       49.09       12.83     55.23 o
 -15   4  10       55.59       47.42     56.35 o
 -14   4  10        9.84       60.25     51.33 o
 -13   4  10      193.18      223.30     37.48 o
 -12   4  10     2251.40     2210.97     70.92 o
 -11   4  10     1213.60     1246.37     54.34 o
 -10   4  10       21.84       15.78     18.59 o
  -9   4  10       62.41       42.36     18.35 o
  -8   4  10     2737.36     2784.50     83.36 o
  -7   4  10       10.21       26.98     18.10 o
  -6   4  10     7203.57     7118.62    193.22 o
  -5   4  10      651.67      676.70     25.14 o
  -4   4  10      755.05      842.10     28.13 o
  -3   4  10     1824.24     1958.94     47.56 o
  -2   4  10     5395.30     5358.81    121.11 o
  -1   4  10        8.24        4.33     13.18 o
   0   4  10      943.75      934.38     28.89 o
   1   4  10      307.55      321.69     17.85 o
   2   4  10      544.94      524.38     21.83 o
   3   4  10      550.07      562.22     23.06 o
   4   4  10     5526.01     5397.31    131.33 o
   5   4  10       60.79       85.68     23.86 o
   6   4  10      580.62      550.87     42.95 o
   7   4  10        0.04      -10.62     23.76 o
   8   4  10       40.63       35.24     27.38 o
   9   4  10      170.70      165.97     33.17 o
 -15   5  10      430.81      538.37     82.01 o
 -14   5  10      797.77      810.59     58.69 o
 -13   5  10       16.59       76.98     33.34 o
 -12   5  10      106.78      170.69     35.23 o
 -11   5  10      597.29      632.20     46.85 o
 -10   5  10       26.53       40.35     21.01 o
  -9   5  10     2105.89     2117.31     58.89 o
  -8   5  10     1189.12     1322.48     45.11 o
  -7   5  10      134.64      123.38     19.63 o
  -6   5  10     4432.32     4392.71    106.35 o
  -5   5  10      189.39      172.16     17.27 o
  -4   5  10      441.48      481.55     22.54 o
  -3   5  10     1156.08     1239.31     36.25 o
  -2   5  10     2877.62     2872.10     72.50 o
  -1   5  10      362.99      357.59     22.36 o
   0   5  10     4022.49     4126.34     85.12 o
   1   5  10      451.84      494.87     21.29 o
   2   5  10       87.48      103.37     16.04 o
   3   5  10      312.87      308.10     23.17 o
   4   5  10      154.23      130.90     22.80 o
   5   5  10       73.28       87.74     22.90 o
   6   5  10      946.63      940.37     45.98 o
   7   5  10      248.84      302.46     32.64 o
   8   5  10      826.81      833.22     49.64 o
 -15   6  10       24.98      -18.49     38.05 o
 -14   6  10      610.14      670.50     56.91 o
 -13   6  10      454.51      546.25     64.44 o
 -12   6  10      129.40      143.98     35.79 o
 -11   6  10     1301.14     1355.55     71.41 o
 -10   6  10     2690.42     2604.37     89.09 o
  -9   6  10      412.49      516.27     46.73 o
  -8   6  10      257.98      272.15     25.43 o
  -7   6  10       33.60       43.92     18.55 o
  -6   6  10      378.54      408.36     25.35 o
  -5   6  10     1948.80     1920.46     48.54 o
  -4   6  10     8145.95     8241.83    161.27 o
  -3   6  10     2131.89     2258.67     54.29 o
  -2   6  10      803.62      896.72     33.64 o
  -1   6  10      438.27      484.15     25.75 o
   0   6  10      300.68      330.08     30.52 o
   1   6  10      195.90      175.27     36.18 o
   2   6  10      200.67      238.70     22.87 o
   3   6  10     3530.16     3478.06    135.87 o
   4   6  10       16.16       32.81     21.60 o
   5   6  10      562.26      580.52     36.85 o
   6   6  10     1474.59     1437.01     59.40 o
   7   6  10       40.16       61.94     27.34 o
   8   6  10      744.17      835.52     48.46 o
 -14   7  10       68.07       42.26     38.06 o
 -13   7  10     2519.12     2516.60    138.08 o
 -12   7  10       67.78       56.64     35.09 o
 -11   7  10      342.83      291.91     40.91 o
 -10   7  10       38.15      -29.06     29.06 o
  -9   7  10       81.34       27.18     47.43 o
  -8   7  10       43.74       22.78     24.50 o
  -7   7  10     3531.23     3767.02    123.77 o
  -6   7  10      474.36      467.27     27.09 o
  -5   7  10       22.09       18.60     16.90 o
  -4   7  10      104.62       97.09     17.54 o
  -3   7  10       18.35       44.76     16.15 o
  -2   7  10       50.37       56.16     16.11 o
  -1   7  10     4515.09     4875.34    120.65 o
   0   7  10       11.15       28.12     20.76 o
   1   7  10      515.74      503.14     34.29 o
   2   7  10       24.03       10.05     26.05 o
   3   7  10      231.84      293.97     35.22 o
   4   7  10       58.78       84.95     28.31 o
   5   7  10     1627.96     1660.52     63.95 o
   6   7  10        4.95       31.33     30.09 o
   7   7  10      581.88      674.86     44.00 o
 -13   8  10      415.32      437.04     51.87 o
 -12   8  10       33.79       19.20     36.46 o
 -11   8  10      456.66      498.36     60.53 o
 -10   8  10     1294.29     1372.23     73.76 o
  -9   8  10      185.70      235.46     32.66 o
  -8   8  10       29.39       43.61     40.39 o
  -7   8  10       83.84      112.63     27.83 o
  -6   8  10      491.14      497.09     36.77 o
  -5   8  10     1374.38     1425.26     44.48 o
  -4   8  10     5571.00     5818.66    119.02 o
  -3   8  10     2040.57     2106.71     56.80 o
  -2   8  10        2.39      -20.45     20.45 o
  -1   8  10      838.53      898.88     39.86 o
   0   8  10      571.75      592.05     31.80 o
   1   8  10      247.98      249.30     35.60 o
   2   8  10     1237.94     1343.63     69.46 o
   3   8  10     1049.26     1110.30     62.44 o
   4   8  10       89.48       74.63     36.26 o
   5   8  10      509.93      529.47     47.45 o
   6   8  10      102.33      131.56     37.32 o
 -12   9  10       10.15      -10.92     37.08 o
 -11   9  10      203.14      254.74     43.60 o
 -10   9  10       23.16       16.58     34.29 o
  -9   9  10     1044.53     1109.19     73.14 o
  -8   9  10      780.75      839.97     61.09 o
  -7   9  10      492.02      570.88     40.32 o
  -6   9  10      811.72      819.01     45.92 o
  -5   9  10     1652.85     1744.77     64.28 o
  -4   9  10       53.98       86.64     23.18 o
  -3   9  10        4.57       23.42     21.26 o
  -2   9  10     2068.69     2249.76     68.42 o
  -1   9  10       25.21        5.38     19.99 o
   0   9  10      816.64      871.64     44.85 o
   1   9  10      152.38      182.10     32.95 o
   2   9  10       11.25       13.53     30.49 o
   3   9  10      176.31      218.15     74.48 o
   4   9  10        2.57       20.40     32.92 o
   5   9  10       11.62      -22.36     32.50 o
 -10  10  10       32.14       41.49     36.24 o
  -9  10  10      126.11      219.96    100.63 o
  -8  10  10     1021.78     1150.54     60.32 o
  -7  10  10        0.08       11.27     31.36 o
  -6  10  10     1964.30     1979.96    121.06 o
  -5  10  10      147.53      217.02     50.21 o
  -4  10  10      161.13      181.26     34.48 o
  -3  10  10        4.18       -0.59     27.41 o
  -2  10  10     1876.94     1959.47     72.56 o
  -1  10  10      193.73      203.41     38.34 o
   0  10  10      407.17      458.69     55.39 o
   1  10  10       23.37       31.36     26.80 o
   2  10  10      126.19      113.02     30.14 o
   3  10  10      150.19      159.97     40.26 o
  -8  11  10      542.24      546.73     72.53 o
  -7  11  10        5.61      -40.73     44.63 o
  -6  11  10        3.21       30.68     46.86 o
  -5  11  10      460.32      487.04     65.83 o
  -4  11  10        5.53      -16.37     32.23 o
  -3  11  10      775.61      847.08     55.42 o
  -2  11  10        1.41      -40.44     42.40 o
  -1  11  10      366.19      402.39     42.96 o
   0  11  10        7.55      -14.76     28.04 o
   1  11  10      967.48     1087.06    108.55 o
 -15   0  11       68.19      103.56     38.97 o
 -13   0  11    10206.41     9901.92    358.44 o
 -11   0  11      481.58      472.49     58.02 o
  -9   0  11      618.27      496.79     46.74 o
  -7   0  11     7064.65     6595.22    245.52 o
  -5   0  11       25.99       15.45     26.21 o
  -3   0  11      557.24      598.33     34.65 o
  -1   0  11     3609.09     3606.73    106.83 o
   1   0  11     1448.37     1414.95     90.44 o
   3   0  11      273.88      279.00     30.89 o
   5   0  11     2098.44     2002.86     71.89 o
   7   0  11      221.35      281.19     41.28 o
   9   0  11      980.07      824.65     62.46 o
 -16   1  11      334.35      351.18     36.24 o
 -15   1  11        6.09      -12.10     25.74 o
 -14   1  11      444.02      484.90     35.94 o
 -13   1  11      350.01      289.11     30.46 o
 -12   1  11      129.33      162.26     26.33 o
 -11   1  11     1196.23     1185.20     50.22 o
 -10   1  11      502.23      545.50     34.58 o
  -9   1  11      325.15      309.33     29.03 o
  -8   1  11       37.58        4.43     22.02 o
  -7   1  11      290.88      306.85     28.78 o
  -6   1  11       79.42       88.80     16.12 o
  -5   1  11       17.83       27.94     10.53 o
  -4   1  11     6859.15     6744.29    131.00 o
  -3   1  11     4691.75     4736.41     94.83 o
  -2   1  11      502.55      532.10     20.43 o
  -1   1  11     4075.77     4021.26     85.12 o
   0   1  11      278.95      293.07     18.13 o
   1   1  11      544.18      587.57     23.87 o
   2   1  11     1360.59     1394.81     38.72 o
   3   1  11     2283.33     2359.58     55.67 o
   4   1  11       57.07       33.98     14.92 o
   5   1  11     2292.80     2229.26     55.25 o
   6   1  11     2977.64     2842.83     85.20 o
   7   1  11       20.78       -9.74     22.61 o
   8   1  11     1186.51     1099.81     53.91 o
   9   1  11      598.25      585.29     64.18 o
 -16   2  11      144.22      206.98     61.93 o
 -15   2  11     1527.98     1449.37     61.11 o
 -14   2  11     1062.90     1094.84     51.96 o
 -13   2  11      139.30      126.90     31.24 o
 -12   2  11     3418.98     3190.62     95.92 o
 -11   2  11     1280.23     1255.45     52.04 o
 -10   2  11      182.87      194.41     26.59 o
  -9   2  11     1671.88     1513.76     56.94 o
  -8   2  11     1676.70     1654.78     49.56 o
  -7   2  11        6.27        0.80     16.11 o
  -6   2  11     5185.62     5057.51    115.26 o
  -5   2  11     1437.43     1422.16     45.19 o
  -4   2  11     1037.22     1066.81     37.22 o
  -3   2  11     2299.66     2320.42     60.35 o
  -2   2  11     2304.99     2413.68     53.97 o
  -1   2  11       31.92       27.62     13.10 o
   0   2  11     1561.32     1531.38     39.73 o
   1   2  11      953.92      974.80     30.34 o
   2   2  11      157.27      198.31     17.17 o
   3   2  11        0.86       11.09     14.10 o
   4   2  11      117.84      112.30     16.84 o
   5   2  11      202.15      205.52     21.95 o
   6   2  11      291.24      278.54     27.84 o
   7   2  11      338.10      346.11     54.89 o
   8   2  11     1697.40     1629.40     85.23 o
   9   2  11        8.08       38.00     30.64 o
 -16   3  11       20.38      -37.38     51.33 o
 -15   3  11      230.55      370.49     67.23 o
 -14   3  11      167.65      199.34     43.30 o
 -13   3  11       29.60        6.53     29.55 o
 -12   3  11      643.99      659.72     39.23 o
 -11   3  11      221.68      214.31     28.20 o
 -10   3  11     1341.19     1293.22     68.29 o
  -9   3  11      257.98      253.75     22.76 o
  -8   3  11     1275.85     1394.19     46.47 o
  -7   3  11      350.81      381.76     24.35 o
  -6   3  11     1330.06     1267.09     41.47 o
  -5   3  11        7.11      -10.90     12.57 o
  -4   3  11     1016.70     1009.58     31.19 o
  -3   3  11      802.70      790.06     31.14 o
  -2   3  11     9422.09     9247.99    200.58 o
  -1   3  11      202.35      206.85     15.19 o
   0   3  11      100.68      134.45     14.12 o
   1   3  11       98.57      121.67     14.62 o
   2   3  11        6.62        9.18     13.20 o
   3   3  11       38.60       40.52     14.89 o
   4   3  11     3338.72     3348.03     80.63 o
   5   3  11      724.91      693.99     37.85 o
   6   3  11       22.41       37.51     23.59 o
   7   3  11      103.66      113.74     28.37 o
   8   3  11      500.97      420.82     38.26 o
 -16   4  11       35.35       82.01     61.37 o
 -15   4  11     1312.23     1328.34    119.39 o
 -14   4  11      132.85      256.87     78.10 o
 -13   4  11      112.00      135.74     39.63 o
 -12   4  11      157.73      149.96     27.69 o
 -11   4  11      990.32     1075.66     46.09 o
 -10   4  11      199.11      186.82     22.60 o
  -9   4  11     2191.98     2122.13     72.67 o
  -8   4  11      188.17      196.65     21.38 o
  -7   4  11       31.80       23.47     17.81 o
  -6   4  11      328.86      313.90     19.81 o
  -5   4  11     6395.37     6446.64    127.79 o
  -4   4  11       37.87       28.91     14.51 o
  -3   4  11       12.78      -12.99     12.99 o
  -2   4  11      145.65      154.31     28.53 o
  -1   4  11       66.90       55.63     19.32 o
   0   4  11      626.97      637.53     28.50 o
   1   4  11     4824.87     4965.38    101.02 o
   2   4  11       16.09       10.28     14.64 o
   3   4  11        1.01       -5.57     15.47 o
   4   4  11      157.96      153.80     20.55 o
   5   4  11        0.04      -19.29     21.23 o
   6   4  11       44.05        7.05     25.82 o
   7   4  11     1437.13     1381.67     59.96 o
   8   4  11      139.65      188.16     32.43 o
 -15   5  11      230.28      204.19     69.74 o
 -14   5  11      352.81      478.34     60.53 o
 -13   5  11       52.08      112.34     39.71 o
 -12   5  11      280.20      279.65     33.68 o
 -11   5  11     3216.02     3187.70    166.10 o
 -10   5  11       54.65       36.73     20.49 o
  -9   5  11      636.25      684.70     31.91 o
  -8   5  11      197.81      231.12     22.64 o
  -7   5  11      156.54      147.49     20.71 o
  -6   5  11      356.36      410.97     22.05 o
  -5   5  11       85.00       82.79     16.34 o
  -4   5  11      205.21      189.88     18.08 o
  -3   5  11      505.36      547.98     24.00 o
  -2   5  11     2615.41     2682.72     69.41 o
  -1   5  11     1545.45     1470.24     45.83 o
   0   5  11     2208.88     2157.84     58.67 o
   1   5  11      589.04      624.30     43.48 o
   2   5  11       14.48       15.44     16.26 o
   3   5  11     1736.49     1777.86     55.77 o
   4   5  11      747.11      752.49     45.34 o
   5   5  11      851.40      874.48     44.46 o
   6   5  11       25.70      -14.78     24.28 o
   7   5  11      145.51       77.94     28.80 o
 -15   6  11      118.46       90.94     62.48 o
 -14   6  11       44.63       60.25     55.79 o
 -13   6  11      436.43      532.70     42.97 o
 -12   6  11      235.27      288.86     35.34 o
 -11   6  11      579.59      639.00     42.98 o
 -10   6  11       29.28       26.51     26.53 o
  -9   6  11      259.35      308.99     25.83 o
  -8   6  11     1223.72     1285.33     67.00 o
  -7   6  11     2437.63     2646.92     70.71 o
  -6   6  11     2296.39     2360.26     56.64 o
  -5   6  11        1.86        0.67     15.28 o
  -4   6  11       95.20       70.87     16.60 o
  -3   6  11     1360.35     1315.85     39.36 o
  -2   6  11      631.96      660.90     26.89 o
  -1   6  11     1488.00     1519.13     47.63 o
   0   6  11     2606.54     2691.20     76.86 o
   1   6  11      270.91      305.14     28.82 o
   2   6  11       23.85       30.14     21.70 o
   3   6  11     1314.41     1348.30     69.35 o
   4   6  11        2.87      -19.28     21.85 o
   5   6  11      783.89      789.98     42.91 o
   6   6  11      106.01       58.37     26.62 o
   7   6  11      149.48      153.30     31.78 o
 -14   7  11      188.58      191.72     45.47 o
 -13   7  11        6.79      -12.55     36.41 o
 -12   7  11       61.90       61.56     35.90 o
 -11   7  11        3.14       40.20     34.85 o
 -10   7  11     3416.13     3534.54    150.39 o
  -9   7  11      418.89      462.44     57.06 o
  -8   7  11       10.52        1.17     25.83 o
  -7   7  11        8.17       11.43     24.02 o
  -6   7  11        3.67      -16.79     16.79 o
  -5   7  11       48.96       26.54     21.50 o
  -4   7  11     4201.22     4415.90     94.19 o
  -3   7  11        3.89       -6.70     16.20 o
  -2   7  11       37.03       16.02     16.80 o
  -1   7  11      173.75      167.47     22.07 o
   0   7  11      296.27      330.48     30.64 o
   1   7  11        0.35       -1.06     21.67 o
   2   7  11     2195.16     2198.63    129.53 o
   3   7  11        1.58      -40.34     49.93 o
   4   7  11      228.88      204.87     36.89 o
   5   7  11        0.81        3.20     31.94 o
   6   7  11     1596.26     1611.45     82.89 o
 -13   8  11     1457.44     1487.99    167.65 o
 -12   8  11       77.90      126.94     40.17 o
 -11   8  11        0.26      -31.18     33.29 o
 -10   8  11       35.20       35.48     37.16 o
  -9   8  11        9.70       14.83     27.37 o
  -8   8  11      632.61      709.60     44.49 o
  -7   8  11     1475.16     1542.38     64.91 o
  -6   8  11     1437.58     1525.30     81.49 o
  -5   8  11      468.08      507.91     26.60 o
  -4   8  11      180.85      210.42     22.24 o
  -3   8  11      519.43      563.98     32.10 o
  -2   8  11      339.16      388.98     32.69 o
  -1   8  11     3253.79     3548.87     95.03 o
   0   8  11      162.73      162.47     23.35 o
   1   8  11       31.81       35.17     44.07 o
   2   8  11     1303.71     1245.57     67.69 o
   3   8  11       78.76      134.22     39.05 o
   4   8  11        0.58        3.69     31.56 o
   5   8  11      193.41      208.55     39.60 o
 -12   9  11      292.81      318.00     73.08 o
 -11   9  11      479.99      547.54     60.25 o
 -10   9  11      107.68      129.15     58.19 o
  -9   9  11      497.43      559.10     43.55 o
  -8   9  11      621.47      697.15     45.77 o
  -7   9  11       46.20       14.34     27.68 o
  -6   9  11     1561.20     1571.13     77.21 o
  -5   9  11      102.54       95.60     26.51 o
  -4   9  11       11.91      -42.95     51.13 o
  -3   9  11      763.68      834.53     39.28 o
  -2   9  11      380.32      431.76     31.11 o
  -1   9  11     1368.37     1457.56     52.71 o
   0   9  11      299.70      325.23     33.11 o
   1   9  11        6.19      -24.40     24.40 o
   2   9  11      299.38      263.72     41.41 o
   3   9  11     1646.17     1832.58     89.08 o
   4   9  11      494.37      478.81     50.09 o
 -10  10  11      240.72      311.92     94.84 o
  -9  10  11      590.36      669.76     50.16 o
  -8  10  11      251.08      340.71     44.71 o
  -7  10  11       26.19       10.36     33.29 o
  -6  10  11      320.30      358.17     58.58 o
  -5  10  11     1586.87     1691.74     79.08 o
  -4  10  11        5.04      -25.38     29.19 o
  -3  10  11      784.17      850.80     63.60 o
  -2  10  11      524.95      500.64     81.18 o
  -1  10  11      241.39      192.15     45.68 o
   0  10  11       52.47       56.81     29.40 o
   1  10  11     1267.10     1368.44     60.98 o
   2  10  11        1.90      -17.81     48.25 o
  -7  11  11       35.69       16.18     48.54 o
  -6  11  11      542.74      652.18     74.76 o
  -5  11  11      249.08      310.19     60.25 o
  -4  11  11       41.88        3.73     33.71 o
  -3  11  11      215.49      247.08     46.31 o
  -2  11  11     1117.85     1042.14     85.92 o
  -1  11  11        6.74        3.87     31.55 o
   0  11  11       73.90       74.54     64.22 o
 -16   0  12     1699.10     1806.25    217.30 o
 -14   0  12       79.28       76.78     39.07 o
 -12   0  12      632.81      602.85     54.02 o
 -10   0  12     1539.52     1408.48     95.40 o
  -8   0  12     1906.46     1766.22     91.82 o
  -6   0  12      174.21      242.82     40.20 o
  -4   0  12     6866.56     6771.42    271.69 o
  -2   0  12      136.74      153.61     34.89 o
   0   0  12     1581.27     1571.19     58.50 o
   2   0  12        7.74       28.90     19.63 o
   4   0  12     1956.15     1851.95     90.79 o
   6   0  12     2638.44     2497.76    105.07 o
   8   0  12      189.51      155.66     41.99 o
 -16   1  12        6.23      -40.01     40.01 o
 -15   1  12       80.27       46.84     28.21 o
 -14   1  12      207.48      207.40     31.45 o
 -13   1  12     2712.69     2582.92     83.63 o
 -12   1  12      684.32      632.22     39.34 o
 -11   1  12       87.03       29.74     24.35 o
 -10   1  12      233.05      245.44     29.07 o
  -9   1  12     1597.76     1526.01     82.00 o
  -8   1  12      430.93      401.47     32.76 o
  -7   1  12     1392.15     1337.67     55.52 o
  -6   1  12     4405.88     4299.57    147.95 o
  -5   1  12      351.55      357.19     23.84 o
  -4   1  12     1614.40     1683.41     41.74 o
  -3   1  12     4156.25     4198.19     98.38 o
  -2   1  12       90.61       97.57     23.74 o
  -1   1  12     3565.81     3559.92     75.73 o
   0   1  12       18.38       21.30     16.86 o
   1   1  12        9.43       14.47     13.05 o
   2   1  12      105.95      132.61     17.34 o
   3   1  12     2311.12     2267.57     55.27 o
   4   1  12      491.38      509.00     25.38 o
   5   1  12      601.46      650.11     35.78 o
   6   1  12        2.89      -37.59     38.09 o
   7   1  12        4.01      -48.79     51.21 o
   8   1  12      262.79      284.57     36.41 o
 -16   2  12      117.87      142.82     58.58 o
 -15   2  12     1284.05     1300.36     74.89 o
 -14   2  12      680.38      699.53     60.64 o
 -13   2  12        1.40      -20.47     23.84 o
 -12   2  12       95.30       91.25     26.29 o
 -11   2  12      823.67      738.04     40.55 o
 -10   2  12      639.87      607.31     37.57 o
  -9   2  12      160.41      134.45     26.32 o
  -8   2  12      193.05      177.97     27.34 o
  -7   2  12     1484.61     1476.54     57.66 o
  -6   2  12       47.92       40.09     13.88 o
  -5   2  12        5.45        5.55     12.05 o
  -4   2  12      248.59      321.29     33.88 o
  -3   2  12     2469.58     2518.60     65.52 o
  -2   2  12      548.74      553.30     35.27 o
  -1   2  12     1897.30     1838.69     52.76 o
   0   2  12      269.03      315.57     18.32 o
   1   2  12     1876.77     1866.89     47.04 o
   2   2  12      102.04       71.55     14.99 o
   3   2  12      575.21      557.99     27.55 o
   4   2  12      350.12      325.22     21.58 o
   5   2  12     2108.48     2099.01     59.34 o
   6   2  12      230.93      252.47     32.80 o
   7   2  12       30.20      -21.00     40.85 o
   8   2  12      470.91      462.96     40.23 o
 -16   3  12        0.39       36.82     56.35 o
 -15   3  12      972.73      970.17     95.96 o
 -14   3  12       57.87       35.21     27.92 o
 -13   3  12       16.89       35.00     30.16 o
 -12   3  12      580.24      576.09     38.58 o
 -11   3  12     2771.53     2613.63     88.90 o
 -10   3  12      598.11      589.71     37.48 o
  -9   3  12      194.27      200.70     27.84 o
  -8   3  12      237.44      262.03     25.12 o
  -7   3  12       71.53       77.91     19.13 o
  -6   3  12     1635.17     1712.77     61.33 o
  -5   3  12     4975.62     4899.59    120.96 o
  -4   3  12      580.45      590.05     33.27 o
  -3   3  12        5.49       -4.05     24.48 o
  -2   3  12      565.45      588.66     28.38 o
  -1   3  12     1327.84     1271.15     42.09 o
   0   3  12      132.48      171.65     19.85 o
   1   3  12     6239.60     6239.98    124.26 o
   2   3  12      417.86      472.88     22.70 o
   3   3  12      109.18      102.61     16.97 o
   4   3  12       33.79       12.52     17.88 o
   5   3  12      369.66      340.12     30.86 o
   6   3  12       31.86       36.55     32.94 o
   7   3  12      634.17      610.60     41.45 o
 -15   4  12      297.13      285.08     65.83 o
 -14   4  12     1950.26     1803.01     97.38 o
 -13   4  12       30.21      -30.43     33.04 o
 -12   4  12      680.57      636.52     40.24 o
 -11   4  12      260.37      258.04     30.61 o
 -10   4  12       36.52      -17.09     23.52 o
  -9   4  12      376.99      416.99     26.92 o
  -8   4  12     3633.50     3737.61     90.90 o
  -7   4  12      181.85      168.91     21.98 o
  -6   4  12        0.63      -12.26     14.22 o
  -5   4  12       45.59       30.88     15.36 o
  -4   4  12      394.18      375.21     21.25 o
  -3   4  12      498.73      517.84     25.78 o
  -2   4  12      822.43      888.65     34.71 o
  -1   4  12      780.55      797.38     34.99 o
   0   4  12       38.83       48.45     17.61 o
   1   4  12        3.80       -6.42     16.27 o
   2   4  12      907.84      899.22     46.09 o
   3   4  12      226.46      241.84     22.95 o
   4   4  12     1655.10     1743.63     56.39 o
   5   4  12      132.48      122.92     26.17 o
   6   4  12      348.25      367.77     34.39 o
   7   4  12       45.29       55.68     28.76 o
 -15   5  12      305.36      254.40     68.62 o
 -14   5  12      168.78      266.67     66.39 o
 -13   5  12      323.86      339.84     49.88 o
 -12   5  12      620.54      649.13     58.46 o
 -11   5  12      399.09      397.52     29.36 o
 -10   5  12     1507.69     1539.65     62.41 o
  -9   5  12       47.76       18.64     20.40 o
  -8   5  12     1551.92     1503.07     61.74 o
  -7   5  12      543.83      571.06     30.06 o
  -6   5  12     4395.37     4494.00    128.16 o
  -5   5  12     2265.79     2350.54     67.41 o
  -4   5  12     2039.41     2132.34     53.19 o
  -3   5  12     1457.11     1478.52     41.99 o
  -2   5  12       28.84       40.43     17.63 o
  -1   5  12      392.97      376.39     33.34 o
   0   5  12     1391.09     1400.66     45.50 o
   1   5  12      630.21      653.16     33.38 o
   2   5  12      998.61     1043.75     49.84 o
   3   5  12      296.44      291.27     33.15 o
   4   5  12     1202.05     1189.79     65.61 o
   5   5  12       49.19       36.82     84.80 o
   6   5  12       14.94      -18.10     25.26 o
 -14   6  12       25.34       16.74     55.23 o
 -13   6  12       89.84      109.36     44.09 o
 -12   6  12      463.56      495.99     46.68 o
 -11   6  12      167.33      152.54     32.20 o
 -10   6  12     1572.65     1568.53     67.08 o
  -9   6  12       85.74       99.32     22.56 o
  -8   6  12      149.14      132.33     22.86 o
  -7   6  12      483.78      498.05     31.39 o
  -6   6  12      738.05      817.29     36.46 o
  -5   6  12       57.77       48.52     17.70 o
  -4   6  12      651.34      723.00     29.73 o
  -3   6  12      124.35      106.09     24.66 o
  -2   6  12       16.32       16.95     15.93 o
  -1   6  12      825.36      933.09     40.14 o
   0   6  12      781.87      829.99     44.36 o
   1   6  12      273.81      252.86     28.84 o
   2   6  12      524.51      544.37     37.12 o
   3   6  12     1064.76     1117.87    155.93 o
   4   6  12       40.71       13.72     31.33 o
   5   6  12      801.99      843.23     70.02 o
   6   6  12      782.95      832.10     60.13 o
 -13   7  12     1543.31     1623.46    132.78 o
 -12   7  12        9.59        6.57     41.84 o
 -11   7  12        8.02       26.99     32.27 o
 -10   7  12      257.49      258.76     36.84 o
  -9   7  12      171.85      161.08     32.02 o
  -8   7  12       78.15       85.83     25.46 o
  -7   7  12     2652.20     2762.99     80.42 o
  -6   7  12       55.94       75.99     19.53 o
  -5   7  12       80.70       77.04     20.79 o
  -4   7  12      285.88      306.68     22.63 o
  -3   7  12     2273.59     2368.93     58.91 o
  -2   7  12      162.42      159.63     20.49 o
  -1   7  12     1683.87     1800.10     58.57 o
   0   7  12        4.96       -1.18     21.68 o
   1   7  12      292.41      330.84     32.15 o
   2   7  12       37.70       39.67     24.05 o
   3   7  12     1640.81     1682.58    105.72 o
   4   7  12        0.34       36.44     31.63 o
   5   7  12      183.93      155.29     38.88 o
 -12   8  12      230.42      234.12     45.24 o
 -11   8  12      351.32      446.01     41.95 o
 -10   8  12      503.21      467.99     42.02 o
  -9   8  12       79.01       91.42     31.63 o
  -8   8  12        1.41        8.31     27.70 o
  -7   8  12       50.84       55.29     29.13 o
  -6   8  12      918.09      949.60     35.47 o
  -5   8  12      307.10      312.48     24.32 o
  -4   8  12     1029.14     1193.77     42.49 o
  -3   8  12      220.84      267.27     27.20 o
  -2   8  12       84.27       74.48     22.36 o
  -1   8  12      471.76      526.62     32.57 o
   0   8  12      823.88      927.20     50.26 o
   1   8  12        2.62       -4.24     46.50 o
   2   8  12      256.02      404.21     63.04 o
   3   8  12       57.82       40.98     52.72 o
   4   8  12      181.79      180.56     71.69 o
 -11   9  12      479.48      588.72     90.94 o
 -10   9  12      217.16      218.11     36.74 o
  -9   9  12      348.93      335.32     46.82 o
  -8   9  12      287.03      264.35     36.51 o
  -7   9  12      427.37      447.52     41.08 o
  -6   9  12     1079.43     1231.58     68.71 o
  -5   9  12       92.94       68.32     31.35 o
  -4   9  12      129.92      181.99     32.29 o
  -3   9  12      495.90      514.68     33.66 o
  -2   9  12        3.68       17.11     22.84 o
  -1   9  12      220.88      270.99     38.13 o
   0   9  12       59.91       38.93     34.42 o
   1   9  12      867.66      935.77     76.97 o
   2   9  12      178.72      229.50     71.41 o
   3   9  12      335.15      291.95     45.13 o
  -9  10  12       15.88       -2.78     32.23 o
  -8  10  12      800.64      804.47     67.78 o
  -7  10  12       76.46       89.82     50.77 o
  -6  10  12        7.59       15.62     45.75 o
  -5  10  12      136.92       47.97     77.55 o
  -4  10  12       21.89        9.14     31.95 o
  -3  10  12       14.20       16.39     41.28 o
  -2  10  12     1948.82     2217.46     71.72 o
  -1  10  12       89.48      108.65     37.58 o
   0  10  12       74.19       36.17     30.43 o
   1  10  12       14.90       39.88     30.99 o
  -5  11  12     1808.42     2108.83    132.22 o
  -4  11  12      241.54      265.77     42.68 o
 -15   0  13     1176.62     1093.82    187.17 o
 -13   0  13      561.51      523.27     86.19 o
 -11   0  13     1806.65     1560.97     88.34 o
  -9   0  13     2440.13     2167.27    145.05 o
  -7   0  13     1119.55     1079.53     71.41 o
  -5   0  13     2458.02     2421.51    110.54 o
  -3   0  13     7061.80     6868.57    254.79 o
  -1   0  13      275.56      312.08     28.75 o
   1   0  13     1008.63     1010.77     46.65 o
   3   0  13     2102.99     2088.19     75.34 o
   5   0  13        6.30       -5.75     29.02 o
   7   0  13     1323.39     1315.62    130.27 o
 -16   1  13     1223.12     1218.32    146.65 o
 -15   1  13      905.47      863.62     93.49 o
 -14   1  13       78.62       35.72     31.49 o
 -13   1  13      132.20       72.81     28.00 o
 -12   1  13     2333.92     2244.83     77.35 o
 -11   1  13        3.12      -23.82     23.86 o
 -10   1  13     5614.48     4918.84    230.38 o
  -9   1  13      912.15      796.36     43.58 o
  -8   1  13      196.54      135.32     28.39 o
  -7   1  13      906.10      786.52     49.68 o
  -6   1  13      597.84      537.90     36.51 o
  -5   1  13     1561.84     1532.66     59.34 o
  -4   1  13      191.44      179.88     28.35 o
  -3   1  13      196.01      208.38     22.34 o
  -2   1  13        4.16      -14.48     14.48 o
  -1   1  13     3414.33     3383.11     83.99 o
   0   1  13     5163.11     5225.02    106.78 o
   1   1  13     1245.34     1328.02     38.51 o
   2   1  13       25.96        9.01     21.61 o
   3   1  13       81.16       85.49     17.08 o
   4   1  13      118.99      131.85     29.47 o
   5   1  13      549.59      610.68     28.77 o
   6   1  13      441.06      427.73     33.43 o
   7   1  13      391.37      367.63     37.02 o
 -16   2  13       88.69       13.39     53.56 o
 -15   2  13       13.27        2.55     31.94 o
 -14   2  13      127.91       93.71     29.28 o
 -13   2  13       32.43       -1.88     25.80 o
 -12   2  13     2314.90     2152.18     75.63 o
 -11   2  13      627.31      527.37     37.64 o
 -10   2  13     2208.93     2014.65    122.08 o
  -9   2  13      602.70      569.67     38.44 o
  -8   2  13        0.38        1.60     24.66 o
  -7   2  13        2.36      -22.20     24.17 o
  -6   2  13     3623.04     3521.36    108.72 o
  -5   2  13     1224.33     1273.11     49.15 o
  -4   2  13     1506.36     1567.06     41.53 o
  -3   2  13        6.57        1.15     15.03 o
  -2   2  13      141.91      145.60     19.23 o
  -1   2  13      532.07      517.17     26.99 o
   0   2  13      920.52      955.08     36.70 o
   1   2  13      442.17      440.24     26.68 o
   2   2  13     2779.63     2760.25     68.87 o
   3   2  13      144.51      195.66     19.29 o
   4   2  13      869.99      793.12     46.28 o
   5   2  13      510.71      490.68     58.11 o
   6   2  13      427.51      477.81     36.82 o
   7   2  13      247.12      205.14     32.87 o
 -15   3  13      170.53      220.37     62.48 o
 -14   3  13     1918.80     1939.13    107.02 o
 -13   3  13       73.95       45.27     50.01 o
 -12   3  13      455.15      431.33     35.96 o
 -11   3  13       40.13       -7.40     24.87 o
 -10   3  13       16.26      -23.00     23.61 o
  -9   3  13     2003.69     1885.42     68.24 o
  -8   3  13     7667.98     7206.39    232.85 o
  -7   3  13        6.67       11.29     25.00 o
  -6   3  13       18.12       18.89     14.94 o
  -5   3  13       16.61        2.35     14.09 o
  -4   3  13      623.17      643.05     32.23 o
  -3   3  13       32.17       19.30     16.77 o
  -2   3  13     2943.35     2966.20     75.66 o
  -1   3  13     3105.39     3121.71     78.73 o
   0   3  13      294.75      337.45     24.12 o
   1   3  13       71.50       77.31     19.49 o
   2   3  13      828.71      847.73     35.96 o
   3   3  13       94.28       80.14     26.81 o
   4   3  13      301.15      329.50     26.37 o
   5   3  13       14.99        2.77     39.59 o
   6   3  13      790.93      721.01     63.83 o
 -15   4  13      285.35      326.92     68.06 o
 -14   4  13      201.09      116.60     58.02 o
 -13   4  13       15.16       -1.59     27.40 o
 -12   4  13       17.05      -21.57     26.21 o
 -11   4  13     2645.19     2565.10     84.06 o
 -10   4  13      156.19      154.97     29.29 o
  -9   4  13        1.30      -24.51     24.51 o
  -8   4  13       13.20       -2.36     24.43 o
  -7   4  13        0.74       -7.19     19.39 o
  -6   4  13      384.08      428.26     26.58 o
  -5   4  13     3644.66     3911.48    143.46 o
  -4   4  13     1858.24     1932.72     67.32 o
  -3   4  13     1257.21     1279.48     38.33 o
  -2   4  13       87.08       92.96     19.60 o
  -1   4  13      418.44      404.49     25.89 o
   0   4  13        3.09       24.47     17.38 o
   1   4  13     5565.91     5626.82    130.21 o
   2   4  13      208.69      209.66     25.88 o
   3   4  13      240.21      242.80     29.68 o
   4   4  13     1278.50     1412.58     62.10 o
   5   4  13      297.18      293.89     41.32 o
   6   4  13       27.43        9.85     33.80 o
 -15   5  13     1461.77     1482.32    127.20 o
 -14   5  13      796.23      609.22     83.13 o
 -13   5  13      809.17      821.25     67.34 o
 -12   5  13      305.97      271.06     48.12 o
 -11   5  13       12.35       -2.64     26.48 o
 -10   5  13      202.81      154.67     29.82 o
  -9   5  13      697.15      747.44     35.53 o
  -8   5  13     1056.82     1112.20     42.67 o
  -7   5  13     2355.05     2367.47     86.45 o
  -6   5  13     1462.23     1448.64     42.65 o
  -5   5  13      198.57      207.06     20.07 o
  -4   5  13      900.96      956.75     33.89 o
  -3   5  13      812.53      899.86     37.80 o
  -2   5  13     1041.84     1115.72     41.02 o
  -1   5  13     1717.44     1777.70     54.07 o
   0   5  13       21.45       11.35     19.63 o
   1   5  13      781.71      786.12     43.93 o
   2   5  13      515.67      538.76     37.93 o
   3   5  13       27.32       44.89     33.21 o
   4   5  13      310.59      330.22     42.78 o
   5   5  13      547.00      547.38     50.66 o
 -14   6  13       14.06       84.24     56.35 o
 -13   6  13     1507.42     1658.61    130.55 o
 -12   6  13      486.25      506.75     58.43 o
 -11   6  13      133.76      167.25     45.15 o
 -10   6  13     1243.57     1275.08     54.26 o
  -9   6  13      214.44      177.99     25.64 o
  -8   6  13       42.44       20.21     25.76 o
  -7   6  13      293.61      272.06     26.80 o
  -6   6  13      139.50      195.72     21.16 o
  -5   6  13      169.97      170.66     20.43 o
  -4   6  13     2053.80     2122.87     74.99 o
  -3   6  13     3146.18     3261.07     74.30 o
  -2   6  13      284.26      317.48     22.88 o
  -1   6  13       56.51       91.50     36.72 o
   0   6  13        3.32        2.78     21.89 o
   1   6  13      128.67      138.79     46.58 o
   2   6  13      286.36      348.84     38.23 o
   3   6  13     2011.47     2104.90     94.84 o
   4   6  13      615.14      722.26     55.76 o
   5   6  13       13.98       28.52     50.77 o
 -13   7  13        0.12       11.72     53.00 o
 -12   7  13     1608.32     1554.84    127.20 o
 -11   7  13       24.13       -0.28     31.05 o
 -10   7  13      805.58      905.51     74.41 o
  -9   7  13        1.65      -25.68     27.94 o
  -8   7  13      625.76      690.53     35.28 o
  -7   7  13        0.20      -18.61     21.22 o
  -6   7  13     2820.63     2985.38     70.56 o
  -5   7  13      203.33      203.14     41.43 o
  -4   7  13     1195.29     1281.18     47.99 o
  -3   7  13      207.02      212.91     22.78 o
  -2   7  13       44.43       61.26     21.61 o
  -1   7  13       45.20       40.65     28.26 o
   0   7  13     2659.20     2778.10     95.76 o
   1   7  13        6.95       21.10     24.92 o
   2   7  13       11.93       13.04     24.73 o
   3   7  13        5.16      -41.52     46.86 o
   4   7  13      189.95      150.42     42.40 o
 -12   8  13      346.55      401.68     74.20 o
 -11   8  13        2.11       17.66     36.24 o
 -10   8  13       96.45       47.44     32.92 o
  -9   8  13      810.64      779.82     50.09 o
  -8   8  13      184.39      189.43     69.24 o
  -7   8  13      459.80      509.58     35.99 o
  -6   8  13      506.61      554.93     30.36 o
  -5   8  13      340.31      375.46     27.39 o
  -4   8  13      466.04      514.50     33.53 o
  -3   8  13     1453.41     1646.99     57.58 o
  -2   8  13      113.56       98.18     24.17 o
  -1   8  13      632.24      767.54     39.22 o
   0   8  13        9.28       10.28     30.53 o
   1   8  13       15.83        4.92     39.05 o
   2   8  13      290.92      307.04    100.70 o
   3   8  13      883.46      920.21     76.43 o
 -10   9  13      198.18      284.36     45.97 o
  -9   9  13      180.85      243.99     53.70 o
  -8   9  13     1321.26     1254.20     64.00 o
  -7   9  13      876.91      983.02     62.15 o
  -6   9  13       47.91      124.41     48.54 o
  -5   9  13      366.14      465.05     59.38 o
  -4   9  13      427.40      458.84     34.26 o
  -3   9  13      135.17      183.64     48.83 o
  -2   9  13     1349.76     1392.75     54.40 o
  -1   9  13      866.65      939.70     64.50 o
   0   9  13      267.83      258.68     35.50 o
   1   9  13      204.36      182.38     39.57 o
  -8  10  13      316.17      273.42     45.06 o
  -7  10  13        3.11      -45.19     45.75 o
  -6  10  13      498.62      435.71     67.50 o
  -5  10  13      965.33     1204.11    109.90 o
  -4  10  13      277.45      343.61     50.77 o
  -3  10  13        6.39        7.31     31.83 o
  -2  10  13      161.49      229.01     74.23 o
  -1  10  13      514.84      517.02     46.99 o
 -16   0  14     1004.30      955.11     95.96 o
 -14   0  14      192.65      104.02     72.25 o
 -12   0  14      724.29      719.55     63.88 o
 -10   0  14     3610.85     3098.60    138.44 o
  -8   0  14       40.05      -20.21     49.37 o
  -6   0  14    11728.68    11385.42    409.46 o
  -4   0  14      130.10      110.69     40.19 o
  -2   0  14      719.93      783.94     61.05 o
   0   0  14     3901.12     4045.89    166.28 o
   2   0  14      873.99      876.30     46.45 o
   4   0  14      149.82       93.44     66.47 o
   6   0  14     2170.65     2060.85    171.83 o
 -16   1  14      649.29      637.20     58.53 o
 -15   1  14     1197.18     1121.30     64.04 o
 -14   1  14       47.03       16.82     28.34 o
 -13   1  14      882.34      751.99     45.45 o
 -12   1  14      799.35      675.94     43.01 o
 -11   1  14      240.77      137.30     30.33 o
 -10   1  14     1950.37     1663.66     66.12 o
  -9   1  14     2981.26     2642.15    100.58 o
  -8   1  14      697.50      660.99     51.46 o
  -7   1  14      673.20      590.39     42.88 o
  -6   1  14      912.18      901.45     46.89 o
  -5   1  14      139.17      115.14     28.69 o
  -4   1  14      744.14      721.77     61.68 o
  -3   1  14      969.36      938.48     45.86 o
  -2   1  14      472.04      527.60     37.22 o
  -1   1  14      400.72      430.70     29.51 o
   0   1  14       14.00       12.83     29.12 o
   1   1  14       39.40       28.12     19.00 o
   2   1  14      371.83      398.26     27.61 o
   3   1  14     1543.84     1608.32     46.26 o
   4   1  14     1020.35     1057.67     38.28 o
   5   1  14      128.59      208.24     52.85 o
   6   1  14      289.34      252.90     41.95 o
 -15   2  14      843.33      756.49     53.68 o
 -14   2  14      583.80      490.17     40.14 o
 -13   2  14      427.60      412.57     37.01 o
 -12   2  14       58.11        7.26     26.07 o
 -11   2  14      272.67      183.53     34.46 o
 -10   2  14      930.38      808.30     62.17 o
  -9   2  14     1050.56      948.29     49.22 o
  -8   2  14     2568.02     2345.07     80.21 o
  -7   2  14     3137.97     3058.73    163.84 o
  -6   2  14      125.63       88.66     28.39 o
  -5   2  14     3716.88     3530.32    104.94 o
  -4   2  14     1008.45      913.81     45.88 o
  -3   2  14      595.13      586.77     29.48 o
  -2   2  14     1591.19     1480.74     47.85 o
  -1   2  14      889.37      924.65     36.92 o
   0   2  14       16.96       16.73     17.60 o
   1   2  14     1808.58     1889.46     57.29 o
   2   2  14     1528.27     1473.25     49.09 o
   3   2  14      330.56      353.97     37.63 o
   4   2  14      188.78      241.96     45.69 o
   5   2  14      642.41      586.19     50.81 o
   6   2  14        4.36      -19.55     26.09 o
 -15   3  14        0.33      -17.85     50.77 o
 -14   3  14        2.03      -53.45     53.45 o
 -13   3  14       19.95       21.37     32.13 o
 -12   3  14        3.22      -32.69     32.69 o
 -11   3  14     3144.35     2857.82    131.98 o
 -10   3  14       18.10      -11.11     26.10 o
  -9   3  14        6.47      -25.16     25.16 o
  -8   3  14      475.35      432.71     36.36 o
  -7   3  14     1102.43     1060.18     51.56 o
  -6   3  14      333.69      284.49     33.49 o
  -5   3  14     2062.60     2075.41     73.21 o
  -4   3  14      256.21      246.68     22.78 o
  -3   3  14     1129.68     1109.18     40.93 o
  -2   3  14      482.67      526.71     28.74 o
  -1   3  14      543.99      604.95     48.84 o
   0   3  14      169.92      182.95     22.25 o
   1   3  14     1908.27     1978.06     58.86 o
   2   3  14      119.88       83.00     40.13 o
   3   3  14      234.30      273.51     34.46 o
   4   3  14      665.41      703.28     44.75 o
   5   3  14     1107.08     1058.39     67.13 o
 -15   4  14       26.21       58.02     56.90 o
 -14   4  14     2207.59     2044.11    146.17 o
 -13   4  14      149.40       87.51     30.99 o
 -12   4  14       42.12       -5.05     27.40 o
 -11   4  14       14.13      -14.41     26.85 o
 -10   4  14        0.72      -25.98     25.98 o
  -9   4  14      268.10      231.44     32.15 o
  -8   4  14     2358.08     2250.76     91.97 o
  -7   4  14      374.76      346.03     35.51 o
  -6   4  14      121.17      113.34     27.38 o
  -5   4  14       11.41       -8.59     16.39 o
  -4   4  14      498.81      540.10     25.67 o
  -3   4  14      208.45      212.62     19.62 o
  -2   4  14     2190.42     2287.61     64.68 o
  -1   4  14      554.19      594.33     30.65 o
   0   4  14       35.40       32.10     19.07 o
   1   4  14      379.07      321.31     29.01 o
   2   4  14     3488.51     3686.25    118.55 o
   3   4  14       27.38       31.66     25.69 o
   4   4  14      231.69      267.70     40.88 o
   5   4  14       20.74       37.56     34.93 o
 -14   5  14        2.62        6.14     54.67 o
 -13   5  14      178.71      191.36     60.81 o
 -12   5  14      251.74      143.55     40.05 o
 -11   5  14      806.96      740.24     45.20 o
 -10   5  14     1058.46     1103.74     53.58 o
  -9   5  14        1.00       -9.77     27.11 o
  -8   5  14      280.56      285.30     35.99 o
  -7   5  14      523.37      520.01     39.02 o
  -6   5  14      128.42      173.34     20.68 o
  -5   5  14     1902.91     1904.63     88.57 o
  -4   5  14     3083.79     3228.77     88.61 o
  -3   5  14       11.46        8.92     19.29 o
  -2   5  14      483.18      518.82     30.19 o
  -1   5  14      171.48      215.51     23.74 o
   0   5  14       54.45       48.41     26.57 o
   1   5  14      594.64      686.12     42.54 o
   2   5  14      771.23      890.54     49.48 o
   3   5  14       88.64      112.33     34.35 o
   4   5  14      140.70      127.47     36.71 o
 -13   6  14      810.81      710.20     89.26 o
 -12   6  14     1141.24     1284.82    114.37 o
 -11   6  14      106.19       36.67     81.17 o
 -10   6  14      556.42      550.43     49.38 o
  -9   6  14      145.63      159.89     31.38 o
  -8   6  14       55.49       41.81     23.58 o
  -7   6  14      529.96      594.30     37.67 o
  -6   6  14      308.66      303.91     30.04 o
  -5   6  14      181.02      265.85     29.32 o
  -4   6  14      791.79      856.22     33.78 o
  -3   6  14      108.92      126.62     20.51 o
  -2   6  14       10.83       29.66     19.40 o
  -1   6  14      722.19      851.85     48.23 o
   0   6  14     1568.21     1728.53     70.15 o
   1   6  14      530.62      646.46     48.29 o
   2   6  14      207.17      241.50     39.12 o
   3   6  14      151.71      140.16     37.87 o
 -12   7  14       71.93       69.18     56.35 o
 -11   7  14      177.40      177.09     63.60 o
 -10   7  14      102.65      105.18     50.49 o
  -9   7  14     1842.42     1977.67     97.03 o
  -8   7  14       29.30       20.00     23.72 o
  -7   7  14      294.20      327.99     32.24 o
  -6   7  14       99.71       91.05     22.47 o
  -5   7  14      343.15      360.82     27.32 o
  -4   7  14      181.24      226.79     23.85 o
  -3   7  14     3956.41     4296.54    101.66 o
  -2   7  14      281.43      309.50     32.33 o
  -1   7  14        0.79       -2.55     28.26 o
   0   7  14       68.31       50.88     26.83 o
   1   7  14       28.87       67.40     33.81 o
   2   7  14        7.31      -30.72     70.02 o
 -11   8  14        0.71       46.31     56.90 o
 -10   8  14      466.60      512.20     50.48 o
  -9   8  14      428.14      349.28     46.30 o
  -8   8  14        4.03       -1.75     30.80 o
  -7   8  14      621.12      692.64     65.23 o
  -6   8  14      498.76      583.24     32.11 o
  -5   8  14      319.36      314.18     30.06 o
  -4   8  14       10.84       20.91     24.02 o
  -3   8  14       12.59       37.29     23.52 o
  -2   8  14      126.05      143.91     38.90 o
  -1   8  14      330.22      366.43     52.26 o
   0   8  14     2304.30     2648.08     90.89 o
   1   8  14     1131.44     1111.22     95.12 o
  -9   9  14      224.98      264.50     41.40 o
  -8   9  14      111.24       94.54     47.70 o
  -7   9  14       56.66       31.64     34.44 o
  -6   9  14      281.39      312.10     41.42 o
  -5   9  14       50.55       74.39     28.97 o
  -4   9  14      803.67      958.09     61.49 o
  -3   9  14       24.96       41.88     39.86 o
  -2   9  14      223.29      306.09     50.71 o
  -1   9  14      980.44     1084.96     92.02 o
 -15   0  15     1059.21     1043.26     98.75 o
 -13   0  15      443.41      409.02     55.93 o
 -11   0  15      312.22      300.78     64.72 o
  -9   0  15     6176.87     5919.61    540.32 o
  -7   0  15      188.22      189.25     44.58 o
  -5   0  15      179.48      197.65     60.25 o
  -3   0  15     5934.20     5707.72    220.97 o
  -1   0  15       54.65       46.68     40.73 o
   1   0  15      354.81      426.66     56.90 o
   3   0  15     2353.70     2603.16    125.81 o
   5   0  15        8.99       28.22     37.01 o
 -15   1  15      277.60      189.43     42.41 o
 -14   1  15       16.27      -31.86     44.61 o
 -13   1  15      255.22      254.68     61.04 o
 -12   1  15      688.13      605.53     43.51 o
 -11   1  15       71.40       28.10     28.69 o
 -10   1  15       89.41       22.02     28.66 o
  -9   1  15      139.38       98.93     30.16 o
  -8   1  15       22.00       17.08     28.27 o
  -7   1  15      396.18      374.93     35.85 o
  -6   1  15     4261.54     4239.96    123.19 o
  -5   1  15       21.55        2.82     27.53 o
  -4   1  15      225.70      183.15     30.80 o
  -3   1  15       53.69       80.53     28.75 o
  -2   1  15      598.28      657.67     42.08 o
  -1   1  15      371.29      421.89     37.03 o
   0   1  15     1188.99     1238.42     56.90 o
   1   1  15     1952.59     2031.89     75.05 o
   2   1  15        3.73       13.24     28.05 o
   3   1  15      145.01      151.27     24.13 o
   4   1  15      616.78      615.94     34.70 o
   5   1  15        0.65      -40.17     49.97 o
 -15   2  15      238.68      245.03     54.12 o
 -14   2  15      144.13       91.02     35.44 o
 -13   2  15      103.41       62.68     30.79 o
 -12   2  15      143.48       49.76     31.40 o
 -11   2  15     1315.96     1115.84     55.45 o
 -10   2  15     1459.16     1444.56     63.16 o
  -9   2  15      150.60       98.02     30.95 o
  -8   2  15     1056.08      905.22     48.89 o
  -7   2  15     2084.85     1894.95     86.48 o
  -6   2  15       75.35       92.87     30.34 o
  -5   2  15     1267.36     1184.79     67.85 o
  -4   2  15     1133.25     1183.50     55.07 o
  -3   2  15      408.93      394.60     35.97 o
  -2   2  15     2127.75     2183.93     76.53 o
  -1   2  15      449.19      545.84     43.32 o
   0   2  15       97.53       99.68     25.87 o
   1   2  15      353.84      392.65     41.27 o
   2   2  15       71.08       71.17     33.11 o
   3   2  15      446.27      463.47     34.83 o
   4   2  15      618.14      499.71     43.38 o
 -15   3  15        5.73       10.04     53.56 o
 -14   3  15      541.26      496.91     47.72 o
 -13   3  15      230.80      206.63     34.89 o
 -12   3  15       27.57        2.30     28.85 o
 -11   3  15      246.44      196.16     32.90 o
 -10   3  15     1174.46     1040.16     53.69 o
  -9   3  15       20.01        0.45     28.04 o
  -8   3  15     2119.20     2082.98     94.21 o
  -7   3  15     1006.48     1025.14     51.52 o
  -6   3  15       16.48       28.99     28.59 o
  -5   3  15      153.58      137.95     31.23 o
  -4   3  15     1033.27      968.86     48.93 o
  -3   3  15       28.78       23.98     27.49 o
  -2   3  15       94.98       91.53     26.61 o
  -1   3  15      268.07      263.85     40.44 o
   0   3  15       38.63       73.37     28.70 o
   1   3  15      108.31      109.34     41.28 o
   2   3  15     1913.73     1976.75     68.45 o
   3   3  15       15.30      -21.05     28.97 o
   4   3  15       52.46       -4.82     33.41 o
 -14   4  15      267.82      135.57     59.69 o
 -13   4  15      500.01      464.12     46.22 o
 -12   4  15      130.57       50.38     41.23 o
 -11   4  15     1271.40     1146.04     55.72 o
 -10   4  15      437.18      347.30     36.86 o
  -9   4  15       24.13      -28.03     28.03 o
  -8   4  15      781.25      696.16     44.72 o
  -7   4  15     2224.20     2151.97     77.84 o
  -6   4  15       27.46      -27.82     27.82 o
  -5   4  15      650.06      601.25     41.93 o
  -4   4  15      181.44      144.24     31.77 o
  -3   4  15       28.97       29.02     22.82 o
  -2   4  15      117.08      107.90     29.87 o
  -1   4  15     2242.53     2322.24     66.65 o
   0   4  15      316.18      280.25     47.51 o
   1   4  15      245.37      288.90     54.76 o
   2   4  15       13.08       26.50     27.68 o
   3   4  15        3.88       14.05     32.09 o
   4   4  15       23.81       34.50     35.67 o
 -13   5  15      266.40      250.49     63.60 o
 -12   5  15      127.68      107.43     35.68 o
 -11   5  15      340.65      320.02     37.46 o
 -10   5  15      399.23      394.61     38.55 o
  -9   5  15      180.04      196.06     33.72 o
  -8   5  15      869.10      835.54     48.14 o
  -7   5  15      680.69      658.88     43.96 o
  -6   5  15      124.55       92.75     34.46 o
  -5   5  15      169.47      209.46     25.52 o
  -4   5  15      173.99      180.27     21.25 o
  -3   5  15      536.96      586.58     28.45 o
  -2   5  15       14.88       42.85     23.20 o
  -1   5  15      970.87     1030.95     95.66 o
   0   5  15        0.54       27.52     50.58 o
   1   5  15     1634.11     1722.67     71.18 o
   2   5  15      318.97      324.05     42.16 o
   3   5  15      261.33      299.60     43.81 o
 -13   6  15      470.56      438.50     75.87 o
 -12   6  15       29.00       37.94     55.23 o
 -11   6  15       15.58        4.37     44.17 o
 -10   6  15      463.05      486.23     53.23 o
  -9   6  15     1188.77     1190.89     58.09 o
  -8   6  15      992.12     1088.36     76.90 o
  -7   6  15       10.13       -5.92     59.19 o
  -6   6  15       69.07       64.08     24.23 o
  -5   6  15      646.09      666.54     35.03 o
  -4   6  15      393.53      432.31     29.52 o
  -3   6  15     1249.86     1326.71     53.27 o
  -2   6  15      258.06      285.39     48.90 o
  -1   6  15        7.22       -9.03     56.57 o
   0   6  15      199.27      218.11     32.20 o
   1   6  15      718.92      802.87     68.90 o
   2   6  15      497.06      633.21     54.19 o
 -11   7  15        0.18       75.32     57.46 o
 -10   7  15       85.28       39.15     45.69 o
  -9   7  15       38.32       55.02     76.35 o
  -8   7  15       90.67      151.43     51.05 o
  -7   7  15       62.94       20.03     35.93 o
  -6   7  15      963.37     1113.63     47.21 o
  -5   7  15      174.46      190.92     30.06 o
  -4   7  15       94.19      181.96     39.34 o
  -3   7  15        0.88       21.65     22.91 o
  -2   7  15       21.45       20.84     30.28 o
  -1   7  15       14.54       26.34     27.53 o
   0   7  15     1666.13     1857.84     91.49 o
   1   7  15        0.40      -43.94     75.59 o
 -10   8  15      235.90      200.28     64.16 o
  -9   8  15     2032.49     2009.24    122.18 o
  -8   8  15       53.69        4.90     68.90 o
  -7   8  15      275.28      257.96     44.88 o
  -6   8  15        0.88       -1.85     22.08 o
  -5   8  15       21.37       30.01     41.07 o
  -4   8  15      221.73      288.47     47.03 o
  -3   8  15      518.30      625.87     66.69 o
  -2   8  15       70.11       53.72     31.60 o
  -1   8  15       11.51       12.71     33.82 o
  -6   9  15      274.60      263.74     41.28 o
  -5   9  15      117.17       99.16     50.27 o
  -4   9  15       44.98      -10.27     44.63 o
 -14   0  16      113.05       55.23     55.23 o
 -12   0  16     3464.50     3280.47    150.87 o
 -10   0  16      390.77      408.05     56.85 o
  -8   0  16      958.53      806.01     68.00 o
  -6   0  16     1794.64     1729.99     97.98 o
  -4   0  16      249.87      268.04     85.36 o
  -2   0  16     1970.45     1809.19     98.21 o
   0   0  16      568.24      600.80     60.59 o
   2   0  16       70.66      118.54     92.05 o
 -14   1  16      472.57      396.28     56.90 o
 -13   1  16        0.64       30.39     35.52 o
 -12   1  16       62.35       -6.73     30.85 o
 -11   1  16       43.98       30.28     30.52 o
 -10   1  16      595.30      494.72     49.68 o
  -9   1  16      977.10      918.14     62.73 o
  -8   1  16     1120.47     1014.09    116.76 o
  -7   1  16       21.71      -28.43     28.43 o
  -6   1  16      207.06      200.14     32.99 o
  -5   1  16     1129.96     1072.85     52.77 o
  -4   1  16      596.79      559.91     40.94 o
  -3   1  16     2432.64     2357.79     81.63 o
  -2   1  16      830.88      865.23     47.70 o
  -1   1  16      618.35      625.62     47.77 o
   0   1  16      159.04      210.50     44.93 o
   1   1  16      822.33      835.17     59.83 o
   2   1  16       79.59       13.73     53.87 o
   3   1  16      350.13      404.40     97.29 o
 -14   2  16      131.71      129.50     41.42 o
 -13   2  16     2644.17     2413.43     98.82 o
 -12   2  16      456.48      299.95     56.21 o
 -11   2  16     1226.77      981.69     86.10 o
 -10   2  16      548.73      483.43     52.10 o
  -9   2  16       10.26      -14.48     29.14 o
  -8   2  16      133.53      102.88     32.29 o
  -7   2  16       53.58        5.04     31.00 o
  -6   2  16      285.57      267.93     35.35 o
  -5   2  16      900.42      899.08     59.59 o
  -4   2  16     1132.91     1115.93     72.47 o
  -3   2  16     1960.56     1824.42     70.15 o
  -2   2  16      463.68      584.51     70.06 o
  -1   2  16        2.66        3.95     28.30 o
   0   2  16      259.26      299.65     65.79 o
   1   2  16      448.50      470.63     68.77 o
   2   2  16      848.72      951.61     51.36 o
   3   2  16      555.01      453.16     84.80 o
 -14   3  16       30.01       41.52     48.82 o
 -13   3  16      154.84       87.26     37.17 o
 -12   3  16      127.92       83.38     43.97 o
 -11   3  16      542.81      495.76     42.45 o
 -10   3  16       94.79       86.20     32.79 o
  -9   3  16       96.93       98.67     32.49 o
  -8   3  16      429.39      355.12     38.46 o
  -7   3  16     2540.72     2455.09     91.93 o
  -6   3  16      727.42      710.79     89.62 o
  -5   3  16      650.14      578.93     42.44 o
  -4   3  16      314.95      301.74     35.69 o
  -3   3  16      113.29      111.29     34.46 o
  -2   3  16     1223.70     1232.59     60.07 o
  -1   3  16     3588.91     3633.76    117.87 o
   0   3  16      285.96      338.93     53.47 o
   1   3  16       66.85       41.76     52.45 o
   2   3  16       62.99      114.33     40.76 o
   3   3  16       50.16       57.61     51.05 o
 -13   4  16       34.08       32.00     34.72 o
 -12   4  16      645.73      518.75     52.09 o
 -11   4  16      142.21      106.67     34.06 o
 -10   4  16     1074.96     1097.22     78.39 o
  -9   4  16      366.20      351.21     38.55 o
  -8   4  16     1089.11     1031.32     76.59 o
  -7   4  16        2.77      -15.33     36.16 o
  -6   4  16       47.50       27.80     29.96 o
  -5   4  16     1055.61     1064.30     89.79 o
  -4   4  16     2604.58     2593.99    107.18 o
  -3   4  16      204.68      159.22     38.59 o
  -2   4  16      594.55      643.33     43.55 o
  -1   4  16       47.62       52.02     43.64 o
   0   4  16       60.63       79.63     24.94 o
   1   4  16        6.10       -8.18     34.59 o
   2   4  16     1132.28     1231.77     72.65 o
 -13   5  16      178.77      174.62     64.16 o
 -12   5  16        1.21        8.39     33.71 o
 -11   5  16      220.50      199.40     39.51 o
 -10   5  16      417.48      403.27     40.52 o
  -9   5  16      165.13       98.63     33.86 o
  -8   5  16     3451.18     3500.36    140.76 o
  -7   5  16      875.51      783.26     91.72 o
  -6   5  16      896.16      898.71     50.90 o
  -5   5  16       81.12       64.59     31.24 o
  -4   5  16        5.91      -28.79     28.79 o
  -3   5  16       10.87      -18.89     28.95 o
  -2   5  16      906.20     1038.35     52.02 o
  -1   5  16      341.51      411.08     33.35 o
   0   5  16      714.90      723.83     55.07 o
   1   5  16      440.18      382.78     45.33 o
 -12   6  16      632.15      682.86     88.70 o
 -11   6  16       95.51      177.61     48.61 o
 -10   6  16        0.58      -36.20     39.94 o
  -9   6  16        2.05       10.11     31.69 o
  -8   6  16      280.26      227.47     39.70 o
  -7   6  16        9.89        5.27     31.75 o
  -6   6  16     2868.69     2974.20    162.90 o
  -5   6  16      331.89      396.70     40.61 o
  -4   6  16       98.47       91.53     39.70 o
  -3   6  16      168.70      156.13     41.91 o
  -2   6  16       58.80       59.06     37.63 o
  -1   6  16        0.55      -12.75     86.75 o
   0   6  16       72.06      115.47     65.55 o
 -10   7  16       97.43       90.94     56.35 o
  -9   7  16     1040.58     1154.83    157.14 o
  -8   7  16       16.10        6.94     48.31 o
  -7   7  16      482.24      457.47     51.70 o
  -6   7  16        0.50      -12.58     31.02 o
  -5   7  16      890.13     1026.03    165.31 o
  -4   7  16       85.20       86.22     29.97 o
  -3   7  16      667.45      789.89     51.96 o
  -2   7  16       37.88       19.90     55.67 o
  -1   7  16      215.89      352.54     61.40 o
  -8   8  16     1160.81     1173.80    106.56 o
  -7   8  16        5.39      -38.79    102.37 o
  -6   8  16     1068.20     1253.76     62.96 o
  -5   8  16      258.42      355.32     45.75 o
  -4   8  16       25.24        1.80     30.34 o
 -13   0  17        8.90       14.51     51.88 o
 -11   0  17      887.16      768.91     71.31 o
  -9   0  17     1529.20     1402.60     92.49 o
  -7   0  17      510.22      443.44     58.51 o
  -5   0  17     2258.95     2175.97    280.34 o
  -3   0  17     1651.97     1796.15    100.35 o
  -1   0  17      521.04      583.26    104.60 o
   1   0  17     1556.27     1543.81    217.58 o
 -14   1  17        9.21      -39.33     39.33 o
 -13   1  17      674.45      525.43     55.30 o
 -12   1  17      993.86      827.63     57.51 o
 -11   1  17      140.16       93.15     34.90 o
 -10   1  17      288.44      236.97     37.20 o
  -9   1  17      457.62      351.04     40.46 o
  -8   1  17      623.23      545.90     45.10 o
  -7   1  17       17.43       14.26     31.23 o
  -6   1  17     2027.17     2038.73    107.18 o
  -5   1  17      964.48      903.88     66.92 o
  -4   1  17      381.24      323.14     36.81 o
  -3   1  17     1397.30     1451.83     64.26 o
  -2   1  17     1111.58     1134.28     69.98 o
  -1   1  17      733.03      742.99     54.03 o
   0   1  17      250.32      313.78     69.01 o
   1   1  17      269.09      239.08     44.56 o
   2   1  17        0.82       10.89     80.15 o
 -13   2  17     1196.76     1047.64     72.39 o
 -12   2  17      687.83      563.51     96.40 o
 -11   2  17       88.58       28.27     32.91 o
 -10   2  17      173.96      140.56     35.91 o
  -9   2  17      108.98       55.66     32.81 o
  -8   2  17     2414.08     2268.69    118.30 o
  -7   2  17      812.31      701.46     47.12 o
  -6   2  17      628.89      601.87     45.00 o
  -5   2  17       10.31      -25.88     29.29 o
  -4   2  17      539.92      518.36     41.67 o
  -3   2  17      665.65      713.84     62.81 o
  -2   2  17      928.01     1005.60     91.40 o
  -1   2  17      792.59      924.61     89.46 o
   0   2  17     1080.64     1137.08    167.29 o
   1   2  17      111.53      125.07     90.10 o
 -13   3  17      560.60      468.79     54.83 o
 -12   3  17      503.67      396.34     52.07 o
 -11   3  17       22.74      -25.71     34.18 o
 -10   3  17     2882.64     2650.07    145.72 o
  -9   3  17      516.66      461.52     43.56 o
  -8   3  17      254.73      209.08     36.29 o
  -7   3  17        7.07      -29.91     30.31 o
  -6   3  17      107.03       78.27     37.69 o
  -5   3  17       56.59        3.73     30.75 o
  -4   3  17     2170.82     2074.12    105.76 o
  -3   3  17       37.36       25.94     29.88 o
  -2   3  17       17.75       51.72     36.85 o
  -1   3  17       43.63       24.13     44.61 o
   0   3  17      515.29      402.06    116.04 o
   1   3  17      319.85      306.74     63.80 o
 -12   4  17        5.48        4.54     37.94 o
 -11   4  17      158.89      112.50     40.85 o
 -10   4  17       34.85       13.33     32.73 o
  -9   4  17       35.90       42.56     33.64 o
  -8   4  17       10.17      -30.52     30.52 o
  -7   4  17     2064.60     2168.73    125.30 o
  -6   4  17       86.54       22.85     49.93 o
  -5   4  17        0.43      -17.76     30.92 o
  -4   4  17       22.45       -1.61     30.12 o
  -3   4  17        0.11      -17.50     29.50 o
  -2   4  17      307.29      365.84    121.47 o
  -1   4  17     3017.94     3065.10    206.42 o
   0   4  17       46.10        8.45     52.10 o
 -11   5  17      861.79      738.30     63.45 o
 -10   5  17      526.44      614.77     51.12 o
  -9   5  17       63.71       48.12     38.13 o
  -8   5  17       11.57      -38.41     38.41 o
  -7   5  17       91.98       69.66     55.22 o
  -6   5  17      132.03      163.33     35.66 o
  -5   5  17      697.05      721.06     48.48 o
  -4   5  17      738.19      767.35     49.98 o
  -3   5  17     1005.67     1005.18     78.52 o
  -2   5  17      280.98      174.01     58.58 o
  -1   5  17       92.84        8.93     95.40 o
 -10   6  17      108.05      108.85     99.58 o
  -9   6  17      326.50      286.00     49.96 o
  -8   6  17      783.33      872.53    102.34 o
  -7   6  17       15.72       24.83     46.87 o
  -6   6  17      184.70      112.62     43.28 o
  -5   6  17     1035.03     1069.57     67.71 o
  -4   6  17        1.49      -47.42     47.42 o
  -3   6  17      260.37      227.27     55.92 o
  -2   6  17      579.08      499.87    115.48 o
  -8   7  17      213.82      216.46     66.39 o
  -7   7  17        2.44      -27.74     43.43 o
  -6   7  17     1697.69     1736.79    165.97 o
  -5   7  17       71.34       -0.02     62.76 o
 -12   0  18     1100.99      964.59    101.54 o
 -10   0  18      491.88      533.90     82.01 o
  -8   0  18       85.16       71.66     55.79 o
  -6   0  18      348.48      361.51     57.63 o
  -4   0  18      334.68      355.80     56.53 o
  -2   0  18     1904.22     2005.76    110.18 o
   0   0  18      101.42        0.56     78.10 o
 -13   1  18        4.88      -19.53     55.79 o
 -12   1  18      535.13      418.90     52.82 o
 -11   1  18      143.64      160.09     44.16 o
 -10   1  18       83.24       96.14     42.91 o
  -9   1  18      330.67      275.88     44.93 o
  -8   1  18     1057.59      999.33     69.73 o
  -7   1  18       19.74      -29.91     32.05 o
  -6   1  18      770.23      828.75     78.67 o
  -5   1  18     2638.33     2513.56     93.01 o
  -4   1  18        4.40        7.13     54.19 o
  -3   1  18      852.34      906.00     71.67 o
  -2   1  18       17.28       38.10     38.11 o
  -1   1  18       30.48        6.31     65.53 o
   0   1  18      169.82      100.52     59.20 o
 -12   2  18       91.12      125.49     42.99 o
 -11   2  18      220.28      174.03     45.90 o
 -10   2  18       39.44      -25.23     38.39 o
  -9   2  18      694.91      670.61     49.97 o
  -8   2  18       75.86       48.28     38.89 o
  -7   2  18      128.08      100.21     35.07 o
  -6   2  18      155.93      140.85     35.73 o
  -5   2  18       67.44       86.08     34.43 o
  -4   2  18      520.33      480.72     45.17 o
  -3   2  18     1272.13     1289.86    117.69 o
  -2   2  18        0.76      -36.38     36.38 o
  -1   2  18       12.09       72.26     42.14 o
   0   2  18      490.36      320.60     65.21 o
 -12   3  18       34.47       91.72     43.18 o
 -11   3  18       20.66      -11.16     45.19 o
 -10   3  18        8.05       12.75     40.45 o
  -9   3  18      203.38       89.26     43.00 o
  -8   3  18       76.29       31.72     34.27 o
  -7   3  18     1498.61     1510.40     69.07 o
  -6   3  18       97.14       98.89     35.51 o
  -5   3  18       41.97       23.53     32.98 o
  -4   3  18       95.32       58.45     51.84 o
  -3   3  18      739.42      687.91     58.00 o
  -2   3  18        5.99       -7.99     55.14 o
  -1   3  18     2054.02     2200.74    113.05 o
 -11   4  18      187.56      256.69     63.04 o
 -10   4  18     1537.01     1325.55     83.82 o
  -9   4  18       19.27       31.22     42.52 o
  -8   4  18      114.11       18.84     42.97 o
  -7   4  18      168.64      172.49     43.60 o
  -6   4  18       17.91       -5.22     38.94 o
  -5   4  18       90.93       49.51     41.69 o
  -4   4  18      861.47      977.72     64.80 o
  -3   4  18       83.70       65.10     41.30 o
  -2   4  18       28.51      -47.74     47.74 o
 -10   5  18      345.33      358.72     73.08 o
  -9   5  18      423.45      260.82     50.95 o
  -8   5  18      168.56      170.68     47.26 o
  -7   5  18      361.11      342.50     57.87 o
  -6   5  18      248.28      158.98     44.94 o
  -5   5  18       73.10      -19.53     40.51 o
  -4   5  18       79.81      107.02     43.93 o
  -3   5  18      340.82      292.70     59.24 o
 -11   0  19      846.98      729.16     92.61 o
  -9   0  19       96.42       70.85     64.72 o
  -7   0  19      150.26      112.14     66.95 o
  -5   0  19     2275.41     1992.79    152.86 o
  -3   0  19       96.67      -56.90     69.18 o
 -11   1  19       82.56       64.08     46.58 o
 -10   1  19        0.97       -7.62     43.77 o
  -9   1  19      399.08      373.51     55.62 o
  -8   1  19      354.43      348.05     54.42 o
  -7   1  19      122.66       63.36     79.50 o
  -6   1  19       23.38      -45.87     51.88 o
  -5   1  19        4.10      -34.46     43.59 o
  -4   1  19      178.50       73.30     48.85 o
  -3   1  19      193.27      120.12     52.65 o
 -10   2  19      168.12      114.43     46.63 o
  -9   2  19       50.70       28.81     62.48 o
  -8   2  19      146.03      116.62     47.42 o
  -7   2  19       36.53       51.88     44.84 o
  -6   2  19      778.30      660.92     66.27 o
  -5   2  19       95.06       35.14     86.19 o
  -4   2  19     1330.58     1117.61     81.25 o
  -3   2  19       13.88      -46.65     46.65 o
 -10   3  19     1090.11     1017.82     79.22 o
  -9   3  19       89.92      139.54     47.32 o
  -8   3  19      203.34      129.04     47.71 o
  -7   3  19       12.39      -42.88     43.09 o
  -6   3  19      124.93       52.58     48.13 o
  -5   3  19        0.68       14.15     47.54 o
  -4   3  19      330.63      422.80     61.16 o
  -8   4  19       62.31        7.81     56.35 o
  -7   4  19      743.22      649.92     66.32 o
  -6   4  19       77.62       -6.33     71.97 o
 
